# Supplementary material for: Antibiotic resistance among bacterial conjunctival pathogens collected in the Antibiotic Resistance Monitoring in Ocular Microorganisms (ARMOR) surveillance study
Source: PLoS One. 2018 Oct 18;13(10):e0205814. doi: 10.1371/journal.pone.0205814 (PMC6193682; doi:10.1371/journal.pone.0205814)
Supplement: S1 Table — Resistance among isolates from the conjunctiva by antibiotic class over the 8-year study period. (XLS) [file pone.0205814.s003.xls]

## Sheet: S. aureus
		Azithromycin		Ciprofloxacin		Chloramphenicol		Tobramycin		Trimethoprim		Oxacillin
YEAR	TOTAL #	# I+R	# S	# I+R	# S	# I+R	# S	# I+R	# S	# I+R	# S	# I+R	# S
2009	69	40	29	23	46			16	53			27	42
2010	22	18	4	12	10	1	21	6	16		22	13	9
2011	42	29	13	23	19	5	37	14	28	6	36	19	23
2012	74	48	26	36	38	2	72	21	53	7	67	30	44
2013	34	20	14	19	15	3	31	11	23	5	29	15	19
2014	50	24	26	13	37	9	41	5	45	2	48	9	41
2015	80	43	37	15	65	4	76	8	72	1	79	16	64
2016	112	52	60	21	91		112	11	101	3	109	24	88
Total	483	274	209	162	321	24	390	92	391	24	390	153	330

## Sheet: MRSA
		Azithromycin		Ciprofloxacin		Chloramphenicol		Tobramycin		Trimethoprim
YEAR	TOTAL #	# I+R	# S	# I+R	# S	# I+R	# S	# I+R	# S	# I+R	# S
2009	27	27		19	8			15	12
2010	13	13		11	2		13	5	8		13
2011	19	18	1	17	2		17	8	8	4	15
2012	30	27	3	26	4		29	13	12	5	25
2013	15	14	1	13	2		12	8	5	4	11
2014	9	8	1	6	3	1	4	4	5		9
2015	16	14	2	9	6		14	4	12		16
2016	24	22	2	17	7		24	9	15		24
Total	153	143	10	118	34	1	113	66	77	13	113

## Sheet: CoNS
		Azithromycin		Ciprofloxacin		Chloramphenicol		Tobramycin		Trimethoprim		Oxacillin
YEAR	TOTAL #	# I+R	# S	# I+R	# S	# I+R	# S	# I+R	# S	# I+R	# S	# I+R	# S
2009	45	28	17	19	26			8	37			24	21
2010	17	10	7	9	8	1	16	2	15	6	11	10	7
2011	20	12	8	6	14		20	2	18	6	14	12	8
2012	51	29	22	13	38		51	6	45	12	39	20	31
2013	10	5	5	3	7		10	1	9	4	6	5	5
2014	22	14	8	8	14	1	21	9	13	9	13	11	11
2015	65	46	19	19	46	2	63	12	53	16	49	31	34
2016	75	50	25	16	59	2	73	10	65	21	54	34	41
Total	305	194	111	93	212	6	254	50	255	74	186	147	158

## Sheet: MRCoNS
		Azithromycin		Ciprofloxacin		Chloramphenicol		Tobramycin		Trimethoprim
YEAR	TOTAL #	# I+R	# S	# I+R	# S	# I+R	# S	# I+R	# S	# I+R	# S
2009	24	19	5	15	9			6	18
2010	10	8	2	7	3		10	2	8	5	5
2011	12	8	4	6	6		12	2	10	6	6
2012	20	15	5	9	11		20	6	14	9	11
2013	5	3	2	2	3		5	1	4	2	3
2014	11	10	1	5	6	1	10	7	4	6	5
2015	31	27	4	17	14		31	10	21	9	22
2016	34	29	5	15	19	1	33	6	28	14	20
Total	147	119	28	76	71	2	121	40	107	51	72

## Sheet: P. aeruginosa
		Ciprofloxacin		Tobramycin		Polymyxin B
YEAR	TOTAL #	# I+R	# S	# I+R	# S	# I+R	# S
2009	13	2	11	1	12
2010	3	1	2		3		3
2011	5	1	4		5	1	4
2012	11	2	9	1	10		11
2013	1		1		1		1
2014	15		15		15		15
2015	15		15	1	14		15
2016	21	1	20		21	2	19
Total	84	7	77	3	81	3	68

## Sheet: S. pneumoniae
		Azithromycin		Moxifloxacin		Oral Penicillin
YEAR	TOTAL #	# I+R	# S	# I+R	# S	# I+R	# S
2009	22	6	16			7	15
2010	5	1	4			1	4
2011	8	1	7			2	6
2012	15	6	9			2	13
2013	7	1	6			2	5
2014	22	8	14			10	12
2015	13	5	8			4	9
2016	26	9	17			7	19
Total	118	37	81			35	83
