# Supplementary material for: Antibiotic resistance among bacterial conjunctival pathogens collected in the Antibiotic Resistance Monitoring in Ocular Microorganisms (ARMOR) surveillance study
Source: PLoS One. 2018 Oct 18;13(10):e0205814. doi: 10.1371/journal.pone.0205814 (PMC6193682; doi:10.1371/journal.pone.0205814)
Supplement: S2 Table — Multidrug resistance among staphylococcal isolates from the conjunctiva. (XLS) [file pone.0205814.s004.xls]

## Sheet: S aureus MDR
OrganismName	AZMsus	CHLsus	CIPsus	CLIsus	OXAsus	TETsus	TMPsus	TOBsus	VANsus	n	%	S	I	R	I+R
Staphylococcus aureus	S	S	R	S	S	S	R	S	S	1	0.207039	7	0	2	2
Staphylococcus aureus	S	S	S	S	S	S	S	S	S	2	0.414079	9	0	0	0
Staphylococcus aureus	R	S	S	S	S	S	S	S	S	3	0.621118	8	0	1	1
Staphylococcus aureus	S	S	S	S	S	S	S	S	S	4	0.828157	9	0	0	0
Staphylococcus aureus	I	S	S	S	S	S	S	S	S	5	1.0352	8	1	0	1
Staphylococcus aureus	R	S	R	S	R	S	S	R	S	6	1.24224	5	0	4	4
Staphylococcus aureus	S	S	S	R	S	S	S	S	S	7	1.44928	8	0	1	1
Staphylococcus aureus	S	S	S	S	S	S	S	S	S	8	1.65631	9	0	0	0
Staphylococcus aureus	R	S	R	R	R	S	S	R	S	9	1.86335	4	0	5	5
Staphylococcus aureus	S	S	S	S	S	S	S	S	S	10	2.07039	9	0	0	0
Staphylococcus aureus	R	S	S	R	S	S	S	S	S	11	2.27743	7	0	2	2
Staphylococcus aureus	S	S	S	S	S	S	S	S	S	12	2.48447	9	0	0	0
Staphylococcus aureus	S	S	S	S	S	S	S	S	S	13	2.69151	9	0	0	0
Staphylococcus aureus	R	S	S	S	S	S	S	S	S	14	2.89855	8	0	1	1
Staphylococcus aureus	R	S	S	S	S	S	S	S	S	15	3.10559	8	0	1	1
Staphylococcus aureus	R	S	S	S	S	R	S	S	S	16	3.31263	7	0	2	2
Staphylococcus aureus	R	S	R	R	R	S	S	S	S	17	3.51967	5	0	4	4
Staphylococcus aureus	R	S	S	I	S	S	S	S	S	18	3.72671	7	1	1	2
Staphylococcus aureus	S	S	S	I	S	S	S	S	S	19	3.93375	8	1	0	1
Staphylococcus aureus	S	S	S	S	S	S	S	S	S	20	4.14079	9	0	0	0
Staphylococcus aureus	S	S	S	S	S	S	S	S	S	21	4.34783	9	0	0	0
Staphylococcus aureus	R	S	R	R	R	R	S	S	S	22	4.55487	4	0	5	5
Staphylococcus aureus	R	S	S	S	S	S	S	S	S	23	4.7619	8	0	1	1
Staphylococcus aureus	R	S	S	S	R	S	S	S	S	24	4.96894	7	0	2	2
Staphylococcus aureus	S	S	S	S	S	S	S	S	S	25	5.17598	9	0	0	0
Staphylococcus aureus	R	S	S	S	R	S	S	S	S	26	5.38302	7	0	2	2
Staphylococcus aureus	S	S	S	S	S	S	S	S	S	27	5.59006	9	0	0	0
Staphylococcus aureus	S	S	S	S	S	S	S	S	S	28	5.7971	9	0	0	0
Staphylococcus aureus	S	S	S	S	S	S	S	S	S	29	6.00414	9	0	0	0
Staphylococcus aureus	S	S	S	S	S	S	S	S	S	30	6.21118	9	0	0	0
Staphylococcus aureus	R	S	S	S	S	S	S	S	S	31	6.41822	8	0	1	1
Staphylococcus aureus	S	S	S	S	S	S	S	S	S	32	6.62526	9	0	0	0
Staphylococcus aureus	R	S	S	S	R	S	S	S	S	33	6.8323	7	0	2	2
Staphylococcus aureus	S	S	S	S	S	S	S	S	S	34	7.03934	9	0	0	0
Staphylococcus aureus	S	S	S	I	S	S	S	S	S	35	7.24638	8	1	0	1
Staphylococcus aureus	R	S	R	I	R	S	S	S	S	36	7.45342	5	1	3	4
Staphylococcus aureus	S	S	S	S	S	S	S	S	S	37	7.66046	9	0	0	0
Staphylococcus aureus	S	S	S	S	S	S	S	S	S	38	7.86749	9	0	0	0
Staphylococcus aureus	R	S	R	R	R	S	S	R	S	39	8.07453	4	0	5	5
Staphylococcus aureus	R	S	S	S	S	S	S	S	S	40	8.28157	8	0	1	1
Staphylococcus aureus	S	S	S	S	S	S	S	S	S	41	8.48861	9	0	0	0
Staphylococcus aureus	R	S	R	S	R	S	S	S	S	42	8.69565	6	0	3	3
Staphylococcus aureus	R	S	R	S	R	S	S	R	S	43	8.90269	5	0	4	4
Staphylococcus aureus	R	S	S	S	S	S	S	S	S	44	9.10973	8	0	1	1
Staphylococcus aureus	R	S	S	S	S	S	S	S	S	45	9.31677	8	0	1	1
Staphylococcus aureus	R	S	R	S	R	S	S	S	S	46	9.52381	6	0	3	3
Staphylococcus aureus	S	S	S	S	S	S	S	S	S	47	9.73085	9	0	0	0
Staphylococcus aureus	S	S	S	S	S	S	S	S	S	48	9.93789	9	0	0	0
Staphylococcus aureus	R	S	R	R	R	S	S	R	S	49	10.1449	4	0	5	5
Staphylococcus aureus	R	S	R	R	R	S	S	R	S	50	10.352	4	0	5	5
Staphylococcus aureus	S	S	R	S	S	S	S	S	S	51	10.559	8	0	1	1
Staphylococcus aureus	S	S	S	S	S	S	S	S	S	52	10.766	9	0	0	0
Staphylococcus aureus	S	S	S	S	S	S	S	S	S	53	10.9731	9	0	0	0
Staphylococcus aureus	S	S	S	S	S	S	S	S	S	54	11.1801	9	0	0	0
Staphylococcus aureus	S	S	S	S	S	S	S	S	S	55	11.3872	9	0	0	0
Staphylococcus aureus	R	S	S	S	S	S	S	S	S	56	11.5942	8	0	1	1
Staphylococcus aureus	S	S	S	S	S	S	S	S	S	57	11.8012	9	0	0	0
Staphylococcus aureus	S	S	S	S	S	S	S	S	S	58	12.0083	9	0	0	0
Staphylococcus aureus	S	S	S	S	S	S	S	S	S	59	12.2153	9	0	0	0
Staphylococcus aureus	S	S	S	S	S	S	S	S	S	60	12.4224	9	0	0	0
Staphylococcus aureus	S	S	S	S	S	S	S	S	S	61	12.6294	9	0	0	0
Staphylococcus aureus	S	S	S	I	S	S	S	S	S	62	12.8364	8	1	0	1
Staphylococcus aureus	R	S	S	S	S	S	S	S	S	63	13.0435	8	0	1	1
Staphylococcus aureus	S	S	S	S	S	S	S	S	S	64	13.2505	9	0	0	0
Staphylococcus aureus	R	S	S	S	S	S	S	S	S	65	13.4576	8	0	1	1
Staphylococcus aureus	R	S	R	R	R	S	S	S	S	66	13.6646	5	0	4	4
Staphylococcus aureus	S	S	S	S	S	S	S	S	S	67	13.8716	9	0	0	0
Staphylococcus aureus	R	S	S	S	S	S	S	S	S	68	14.0787	8	0	1	1
Staphylococcus aureus	R	S	S	S	S	S	S	S	S	69	14.2857	8	0	1	1
Staphylococcus aureus	R	S	S	S	S	S	S	S	S	70	14.4928	8	0	1	1
Staphylococcus aureus	S	S	S	S	R	S	S	S	S	71	14.6998	8	0	1	1
Staphylococcus aureus	S	S	S	S	R	S	S	S	S	72	14.9068	8	0	1	1
Staphylococcus aureus	R	S	S	S	R	R	S	S	S	73	15.1139	6	0	3	3
Staphylococcus aureus	R	S	S	S	R	R	S	S	S	74	15.3209	6	0	3	3
Staphylococcus aureus	R	S	R	R	S	S	S	R	S	75	15.528	5	0	4	4
Staphylococcus aureus	R	S	R	R	S	S	S	R	S	76	15.735	5	0	4	4
Staphylococcus aureus	R	S	S	R	S	R	S	S	S	77	15.942	6	0	3	3
Staphylococcus aureus	R	S	S	S	S	S	S	S	S	78	16.1491	8	0	1	1
Staphylococcus aureus	R	S	S	S	S	S	S	S	S	79	16.3561	8	0	1	1
Staphylococcus aureus	R	S	S	S	S	S	S	S	S	80	16.5631	8	0	1	1
Staphylococcus aureus	I	S	S	S	S	S	S	S	S	81	16.7702	8	1	0	1
Staphylococcus aureus	R	S	S	S	S	S	S	S	S	82	16.9772	8	0	1	1
Staphylococcus aureus	R	S	S	S	S	S	S	S	S	83	17.1843	8	0	1	1
Staphylococcus aureus	S	S	S	S	S	S	S	S	S	84	17.3913	9	0	0	0
Staphylococcus aureus	S	S	S	S	S	S	S	S	S	85	17.5983	9	0	0	0
Staphylococcus aureus	S	S	S	S	S	S	S	S	S	86	17.8054	9	0	0	0
Staphylococcus aureus	R	S	S	S	R	S	S	S	S	87	18.0124	7	0	2	2
Staphylococcus aureus	S	S	S	S	S	S	S	S	S	88	18.2195	9	0	0	0
Staphylococcus aureus	S	S	S	S	S	S	R	S	S	89	18.4265	8	0	1	1
Staphylococcus aureus	S	S	S	S	S	S	S	S	S	90	18.6335	9	0	0	0
Staphylococcus aureus	R	S	S	S	S	S	S	S	S	91	18.8406	8	0	1	1
Staphylococcus aureus	S	S	S	S	S	S	S	S	S	92	19.0476	9	0	0	0
Staphylococcus aureus	S	S	S	S	S	S	S	S	S	93	19.2547	9	0	0	0
Staphylococcus aureus	S	S	S	S	S	S	S	S	S	94	19.4617	9	0	0	0
Staphylococcus aureus	S	S	S	S	S	S	S	S	S	95	19.6687	9	0	0	0
Staphylococcus aureus	R	S	R	S	R	S	S	R	S	96	19.8758	5	0	4	4
Staphylococcus aureus	R	S	R	S	R	S	S	R	S	97	20.0828	5	0	4	4
Staphylococcus aureus	R	S	R	S	S	S	S	R	S	98	20.2899	6	0	3	3
Staphylococcus aureus	R	S	S	S	S	S	S	S	S	99	20.4969	8	0	1	1
Staphylococcus aureus	S	S	S	S	S	S	S	S	S	100	20.7039	9	0	0	0
Staphylococcus aureus	R	S	R	S	S	S	S	I	S	101	20.911	6	1	2	3
Staphylococcus aureus	R	S	R	R	S	S	S	R	S	102	21.118	5	0	4	4
Staphylococcus aureus	S	S	S	S	S	S	S	S	S	103	21.3251	9	0	0	0
Staphylococcus aureus	S	S	S	S	S	S	S	S	S	104	21.5321	9	0	0	0
Staphylococcus aureus	R	S	S	S	S	S	S	S	S	105	21.7391	8	0	1	1
Staphylococcus aureus	R	S	S	S	S	S	S	S	S	106	21.9462	8	0	1	1
Staphylococcus aureus	S	S	S	S	S	S	S	S	S	107	22.1532	9	0	0	0
Staphylococcus aureus	S	S	S	S	S	S	S	S	S	108	22.3602	9	0	0	0
Staphylococcus aureus	R	S	I	R	R	S	S	S	S	109	22.5673	5	1	3	4
Staphylococcus aureus	S	S	S	S	S	S	S	S	S	110	22.7743	9	0	0	0
Staphylococcus aureus	S	S	S	S	S	S	S	S	S	111	22.9814	9	0	0	0
Staphylococcus aureus	S	S	R	S	R	S	S	S	S	112	23.1884	7	0	2	2
Staphylococcus aureus	S	S	R	S	R	S	S	S	S	113	23.3954	7	0	2	2
Staphylococcus aureus	S	S	S	S	S	S	S	S	S	114	23.6025	9	0	0	0
Staphylococcus aureus	S	S	S	S	S	S	S	S	S	115	23.8095	9	0	0	0
Staphylococcus aureus	R	S	S	S	S	S	S	S	S	116	24.0166	8	0	1	1
Staphylococcus aureus	R	S	S	S	S	S	S	S	S	117	24.2236	8	0	1	1
Staphylococcus aureus	S	S	S	S	S	S	S	S	S	118	24.4306	9	0	0	0
Staphylococcus aureus	S	S	S	S	S	S	S	S	S	119	24.6377	9	0	0	0
Staphylococcus aureus	S	S	S	S	S	S	S	S	S	120	24.8447	9	0	0	0
Staphylococcus aureus	S	S	S	S	S	S	S	S	S	121	25.0518	9	0	0	0
Staphylococcus aureus	R	S	R	S	R	S	S	S	S	122	25.2588	6	0	3	3
Staphylococcus aureus	R	S	S	S	S	S	S	S	S	123	25.4658	8	0	1	1
Staphylococcus aureus	S	S	S	S	S	S	S	S	S	124	25.6729	9	0	0	0
Staphylococcus aureus	S	S	S	S	S	S	S	S	S	125	25.8799	9	0	0	0
Staphylococcus aureus	S	S	S	S	S	S	S	S	S	126	26.087	9	0	0	0
Staphylococcus aureus	S	S	S	S	S	S	S	S	S	127	26.294	9	0	0	0
Staphylococcus aureus	S	S	S	S	S	S	S	S	S	128	26.501	9	0	0	0
Staphylococcus aureus	S	S	S	S	S	S	S	S	S	129	26.7081	9	0	0	0
Staphylococcus aureus	R	S	R	R	R	S	S	R	S	130	26.9151	4	0	5	5
Staphylococcus aureus	S	S	S	S	S	S	S	S	S	131	27.1222	9	0	0	0
Staphylococcus aureus	R	S	R	S	R	S	S	S	S	132	27.3292	6	0	3	3
Staphylococcus aureus	R	S	R	S	R	S	S	S	S	133	27.5362	6	0	3	3
Staphylococcus aureus	S	S	S	S	S	S	S	S	S	134	27.7433	9	0	0	0
Staphylococcus aureus	S	S	S	S	S	S	S	S	S	135	27.9503	9	0	0	0
Staphylococcus aureus	S	S	S	S	S	S	S	S	S	136	28.1573	9	0	0	0
Staphylococcus aureus	S	S	S	S	S	S	S	S	S	137	28.3644	9	0	0	0
Staphylococcus aureus	S	S	S	S	S	S	S	S	S	138	28.5714	9	0	0	0
Staphylococcus aureus	S	S	S	S	S	S	S	S	S	139	28.7785	9	0	0	0
Staphylococcus aureus	R	S	S	S	S	S	S	S	S	140	28.9855	8	0	1	1
Staphylococcus aureus	R	S	S	S	S	S	S	S	S	141	29.1925	8	0	1	1
Staphylococcus aureus	S	S	S	S	S	S	S	S	S	142	29.3996	9	0	0	0
Staphylococcus aureus	S	S	S	S	S	S	S	S	S	143	29.6066	9	0	0	0
Staphylococcus aureus	S	S	S	S	S	S	S	S	S	144	29.8137	9	0	0	0
Staphylococcus aureus	S	S	S	S	S	S	S	S	S	145	30.0207	9	0	0	0
Staphylococcus aureus	R	S	S	S	S	S	S	S	S	146	30.2277	8	0	1	1
Staphylococcus aureus	R	S	S	S	S	S	S	S	S	147	30.4348	8	0	1	1
Staphylococcus aureus	S	S	S	S	S	S	S	S	S	148	30.6418	9	0	0	0
Staphylococcus aureus	R	S	S	S	R	S	S	S	S	149	30.8489	7	0	2	2
Staphylococcus aureus	R	S	S	S	S	S	S	S	S	150	31.0559	8	0	1	1
Staphylococcus aureus	R	S	S	S	S	S	S	S	S	151	31.2629	8	0	1	1
Staphylococcus aureus	R	S	S	S	S	S	S	S	S	152	31.47	8	0	1	1
Staphylococcus aureus	R	S	S	S	S	S	S	S	S	153	31.677	8	0	1	1
Staphylococcus aureus	R	S	S	S	R	S	S	S	S	154	31.8841	7	0	2	2
Staphylococcus aureus	R	I	S	S	S	S	S	S	S	155	32.0911	7	1	1	2
Staphylococcus aureus	R	S	R	S	R	S	S	S	S	156	32.2981	6	0	3	3
Staphylococcus aureus	R	I	R	R	R	S	S	R	S	157	32.5052	3	1	5	6
Staphylococcus aureus	R	I	R	R	S	S	S	S	S	158	32.7122	5	1	3	4
Staphylococcus aureus	S	S	S	S	S	S	S	S	S	159	32.9193	9	0	0	0
Staphylococcus aureus	S	S	S	S	S	R	S	S	S	160	33.1263	8	0	1	1
Staphylococcus aureus	R	S	S	S	S	R	S	S	S	161	33.3333	7	0	2	2
Staphylococcus aureus	S	S	S	S	S	S	S	S	S	162	33.5404	9	0	0	0
Staphylococcus aureus	R	S	S	S	S	S	S	S	S	163	33.7474	8	0	1	1
Staphylococcus aureus	S	S	S	S	S	S	S	S	S	164	33.9545	9	0	0	0
Staphylococcus aureus	R	S	S	S	R	S	S	S	S	165	34.1615	7	0	2	2
Staphylococcus aureus	R	I	R	S	R	S	S	R	S	166	34.3685	4	1	4	5
Staphylococcus aureus	R	S	S	S	S	S	S	S	S	167	34.5756	8	0	1	1
Staphylococcus aureus	S	S	S	S	S	S	S	S	S	168	34.7826	9	0	0	0
Staphylococcus aureus	S	S	S	S	S	S	S	S	S	169	34.9896	9	0	0	0
Staphylococcus aureus	R	S	S	S	S	S	S	S	S	170	35.1967	8	0	1	1
Staphylococcus aureus	S	S	S	S	S	S	S	S	S	171	35.4037	9	0	0	0
Staphylococcus aureus	R	S	S	S	S		S	S	S	172	35.6108	7	0	1	1
Staphylococcus aureus	R	S	R	S	R		S	S	S	173	35.8178	5	0	3	3
Staphylococcus aureus	R	S	S	S	S		S	S	S	174	36.0248	7	0	1	1
Staphylococcus aureus	S	S	I	S	S		S	S	S	175	36.2319	7	1	0	1
Staphylococcus aureus	S	S	S	S	S		S	S	S	176	36.4389	8	0	0	0
Staphylococcus aureus	S	S	S	S	S		S	S	S	177	36.646	8	0	0	0
Staphylococcus aureus	S	S	S	S	S		S	S	S	178	36.853	8	0	0	0
Staphylococcus aureus	R	S	R	S	S		R	S	S	179	37.06	5	0	3	3
Staphylococcus aureus	R	S	R	S	S		R	S	S	180	37.2671	5	0	3	3
Staphylococcus aureus	S	S	S	S	S		S	S	S	181	37.4741	8	0	0	0
Staphylococcus aureus	R	S	R	S	R		S	S	S	182	37.6812	5	0	3	3
Staphylococcus aureus	R	I	R	R	R		S	R	S	183	37.8882	2	1	5	6
Staphylococcus aureus	S	S	S	S	S		S	S	S	184	38.0952	8	0	0	0
Staphylococcus aureus	R	I	R	R	R		S	R	S	185	38.3023	2	1	5	6
Staphylococcus aureus	R	S	S	S	R		S	S	S	186	38.5093	6	0	2	2
Staphylococcus aureus	R	I	S	S	S		S	S	S	187	38.7164	6	1	1	2
Staphylococcus aureus	R	I	S	S	S		S	R	S	188	38.9234	5	1	2	3
Staphylococcus aureus	S	S	S	S	S		S	S	S	189	39.1304	8	0	0	0
Staphylococcus aureus	S	S	S	S	S		S	S	S	190	39.3375	8	0	0	0
Staphylococcus aureus	S	S	S	S	S		S	S	S	191	39.5445	8	0	0	0
Staphylococcus aureus	S	S	S	S	S		S	S	S	192	39.7516	8	0	0	0
Staphylococcus aureus	S	S	S	S	S		S	S	S	193	39.9586	8	0	0	0
Staphylococcus aureus	S	S	S	S	S		S	S	S	194	40.1656	8	0	0	0
Staphylococcus aureus	R	R	S	S	R		S	S	S	195	40.3727	5	0	3	3
Staphylococcus aureus	S	S	S	S	S		S	S	S	196	40.5797	8	0	0	0
Staphylococcus aureus	S	R	S	S	S		S	S	S	197	40.7867	7	0	1	1
Staphylococcus aureus	R	S	R	S	S		S	S	S	198	40.9938	6	0	2	2
Staphylococcus aureus	S	S	S	S	S		S	S	S	199	41.2008	8	0	0	0
Staphylococcus aureus	S	S	S	S	R		S	S	S	200	41.4079	7	0	1	1
Staphylococcus aureus	S	S	S	S	S		S	S	S	201	41.6149	8	0	0	0
Staphylococcus aureus	R	I	R	R	S		S	S	S	202	41.8219	4	1	3	4
Staphylococcus aureus	S	S	S	S	S		S	S	S	203	42.029	8	0	0	0
Staphylococcus aureus	S	S	S	S	S		S	S	S	204	42.236	8	0	0	0
Staphylococcus aureus	R	I	R	R	R		S	R	S	205	42.4431	2	1	5	6
Staphylococcus aureus	R	I	R	R	R		S	R	S	206	42.6501	2	1	5	6
Staphylococcus aureus	S	S	S	S	S		S	S	S	207	42.8571	8	0	0	0
Staphylococcus aureus	S	S	S	S	S		S	S	S	208	43.0642	8	0	0	0
Staphylococcus aureus	S	S	S	S	S		S	S	S	209	43.2712	8	0	0	0
Staphylococcus aureus	R	S	S	S	S		S	S	S	210	43.4783	7	0	1	1
Staphylococcus aureus	S	S	R	S	S		S	S	S	211	43.6853	7	0	1	1
Staphylococcus aureus	S	S	S	S	S		S	S	S	212	43.8923	8	0	0	0
Staphylococcus aureus	S	S	S	S	S		S	S	S	213	44.0994	8	0	0	0
Staphylococcus aureus	R	S	S	S	S		S	S	S	214	44.3064	7	0	1	1
Staphylococcus aureus	R	S	S	S	S		S	S	S	215	44.5135	7	0	1	1
Staphylococcus aureus	R	S	I	S	S		S	S	S	216	44.7205	6	1	1	2
Staphylococcus aureus	S	S	S	S	S		S	S	S	217	44.9275	8	0	0	0
Staphylococcus aureus	R	S	S	S	S		S	S	S	218	45.1346	7	0	1	1
Staphylococcus aureus	R	S	S	S	S		S	S	S	219	45.3416	7	0	1	1
Staphylococcus aureus	R	S	S	R	S		S	S	S	220	45.5487	6	0	2	2
Staphylococcus aureus	R	S	S	S	S		S	S	S	221	45.7557	7	0	1	1
Staphylococcus aureus	S	S	S	S	S		S	S	S	222	45.9627	8	0	0	0
Staphylococcus aureus	S	S	S	S	S		S	S	S	223	46.1698	8	0	0	0
Staphylococcus aureus	S		S	S	S			S	S	224	46.3768	6	0	0	0
Staphylococcus aureus	S		S	S	S			S	S	225	46.5839	6	0	0	0
Staphylococcus aureus	R		S	S	S			S	S	226	46.7909	5	0	1	1
Staphylococcus aureus	R	S	S	S	R		S	I	S	227	46.9979	5	1	2	3
Staphylococcus aureus	R	S	R	S	S		S	S	S	228	47.205	6	0	2	2
Staphylococcus aureus	R	I	S	I	S		R	S	S	229	47.412	4	2	2	4
Staphylococcus aureus	R	S	R	R	R		S	R	S	230	47.619	3	0	5	5
Staphylococcus aureus	S	S	S	R	S		S	S	S	231	47.8261	7	0	1	1
Staphylococcus aureus	S	S	S	S	S		S	S	S	232	48.0331	8	0	0	0
Staphylococcus aureus	S	S	S	S	S		S	S	S	233	48.2402	8	0	0	0
Staphylococcus aureus	S	S	S	S	S		S	S	S	234	48.4472	8	0	0	0
Staphylococcus aureus	R		R	S	R			R	S	235	48.6542	2	0	4	4
Staphylococcus aureus	R	R	S	R	S		S	R	S	236	48.8613	4	0	4	4
Staphylococcus aureus	R		S	S	S			S	S	237	49.0683	5	0	1	1
Staphylococcus aureus	S		S	S	S			S	S	238	49.2754	6	0	0	0
Staphylococcus aureus	R		S	S	S			S	S	239	49.4824	5	0	1	1
Staphylococcus aureus	R		S	S	S			S	S	240	49.6894	5	0	1	1
Staphylococcus aureus	R		R	S	R			S	S	241	49.8965	3	0	3	3
Staphylococcus aureus	S		S	S	S			S	S	242	50.1035	6	0	0	0
Staphylococcus aureus	S	S	S	S	S		S	S	S	243	50.3106	8	0	0	0
Staphylococcus aureus	R	I	S	R	S		S	S	S	244	50.5176	5	1	2	3
Staphylococcus aureus	S	S	S	S	S		S	S	S	245	50.7246	8	0	0	0
Staphylococcus aureus	S	S	R	S	R		S	S	S	246	50.9317	6	0	2	2
Staphylococcus aureus	S	S	S	S	S		S	S	S	247	51.1387	8	0	0	0
Staphylococcus aureus	R		R	R	R			R	S	248	51.3458	1	0	5	5
Staphylococcus aureus	R	S	R	R	R		S	R	S	249	51.5528	3	0	5	5
Staphylococcus aureus	R	S	R	S	R		R	I	S	250	51.7598	3	1	4	5
Staphylococcus aureus	R	S	S	S	S		S	S	S	251	51.9669	7	0	1	1
Staphylococcus aureus	R	S	R	S	R		R	R	S	252	52.1739	3	0	5	5
Staphylococcus aureus	R	S	R	S	R		S	I	S	253	52.381	4	1	3	4
Staphylococcus aureus	R	S	R	S	R		R	I	S	254	52.588	3	1	4	5
Staphylococcus aureus	S	S	S	S	S		S	S	S	255	52.795	8	0	0	0
Staphylococcus aureus	R	S	R	S	S		S	S	S	256	53.0021	6	0	2	2
Staphylococcus aureus	R	S	R	S	S		R	R	S	257	53.2091	4	0	4	4
Staphylococcus aureus	R	S	R	S	R		R	S	S	258	53.4161	4	0	4	4
Staphylococcus aureus	S	S	S	S	S		S	S	S	259	53.6232	8	0	0	0
Staphylococcus aureus	R	I	R	S	R		S	S	S	260	53.8302	4	1	3	4
Staphylococcus aureus	R	S	R	S	R		S	S	S	261	54.0373	5	0	3	3
Staphylococcus aureus	R	S	R	S	S		S	R	S	262	54.2443	5	0	3	3
Staphylococcus aureus	R	S	R	S	R		R	I	S	263	54.4513	3	1	4	5
Staphylococcus aureus	R	S	R	S	R		S	R	S	264	54.6584	4	0	4	4
Staphylococcus aureus	R	S	R	R	R		S	R	S	265	54.8654	3	0	5	5
Staphylococcus aureus	R	S	R	S	R		S	R	S	266	55.0725	4	0	4	4
Staphylococcus aureus	S	S	S	S	S		S	S	S	267	55.2795	8	0	0	0
Staphylococcus aureus	R	S	R	S	R		R	S	S	268	55.4865	4	0	4	4
Staphylococcus aureus	R	S	R	S	R		R	I	S	269	55.6936	3	1	4	5
Staphylococcus aureus	R	S	R	S	R		R	I	S	270	55.9006	3	1	4	5
Staphylococcus aureus	R	S	R	S	R		R	S	S	271	56.1077	4	0	4	4
Staphylococcus aureus	R	S	R	R	R		S	R	S	272	56.3147	3	0	5	5
Staphylococcus aureus	R	S	R	S	R		S	S	S	273	56.5217	5	0	3	3
Staphylococcus aureus	S	S	S	S	S		S	S	S	274	56.7288	8	0	0	0
Staphylococcus aureus	R	S	R	S	R		R	I	S	275	56.9358	3	1	4	5
Staphylococcus aureus	R	S	R	S	S		R	S	S	276	57.1429	5	0	3	3
Staphylococcus aureus	R	S	R	S	R		R	I	S	277	57.3499	3	1	4	5
Staphylococcus aureus	R	S	R	S	R		S	R	S	278	57.5569	4	0	4	4
Staphylococcus aureus	R	S	R	S	R		R	S	S	279	57.764	4	0	4	4
Staphylococcus aureus	R	S	R	S	R		S	S	S	280	57.971	5	0	3	3
Staphylococcus aureus	R	S	R	R	S		S	S	S	281	58.1781	5	0	3	3
Staphylococcus aureus	R		R	R	R			R	S	282	58.3851	1	0	5	5
Staphylococcus aureus	R		S	S	R			S	S	283	58.5921	4	0	2	2
Staphylococcus aureus	R		S	S	S			S	S	284	58.7992	5	0	1	1
Staphylococcus aureus	R		R	R	R			S	S	285	59.0062	2	0	4	4
Staphylococcus aureus	R		S	S	R			S	S	286	59.2133	4	0	2	2
Staphylococcus aureus	R	S	R	R	R		S	R	S	287	59.4203	3	0	5	5
Staphylococcus aureus	R	S	S	S	R		S	S	S	288	59.6273	6	0	2	2
Staphylococcus aureus	R	S	R	R	S		S	R	S	289	59.8344	4	0	4	4
Staphylococcus aureus	S	S	S	S	S		S	S	S	290	60.0414	8	0	0	0
Staphylococcus aureus	R	S	R	R	R		S	R	S	291	60.2484	3	0	5	5
Staphylococcus aureus	S	S	S	S	S		S	S	S	292	60.4555	8	0	0	0
Staphylococcus aureus	R	S	S	S	S		S	S	S	293	60.6625	7	0	1	1
Staphylococcus aureus	S	S	S	S	S		S	S	S	294	60.8696	8	0	0	0
Staphylococcus aureus	R	S	R	S	S		S	S	S	295	61.0766	6	0	2	2
Staphylococcus aureus	R	S	S	S	S		S	S	S	296	61.2836	7	0	1	1
Staphylococcus aureus	S	S	S	S	S		S	S	S	297	61.4907	8	0	0	0
Staphylococcus aureus	R	S	R	S	R		S	S	S	298	61.6977	5	0	3	3
Staphylococcus aureus	S	S	R	S	R		S	S	S	299	61.9048	6	0	2	2
Staphylococcus aureus	S	S	S	S	S		S	S	S	300	62.1118	8	0	0	0
Staphylococcus aureus	S	S	S	S	R		S	R	S	301	62.3188	6	0	2	2
Staphylococcus aureus	S	S	R	S	S		S	S	S	302	62.5259	7	0	1	1
Staphylococcus aureus	R	S	R	S	R		S	S	S	303	62.7329	5	0	3	3
Staphylococcus aureus	S	S	S	S	S		S	S	S	304	62.94	8	0	0	0
Staphylococcus aureus	S	S	S	S	S		R	S	S	305	63.147	7	0	1	1
Staphylococcus aureus	S		S	S	S			S	S	306	63.354	6	0	0	0
Staphylococcus aureus	R	S	S	S	S		S	S	S	307	63.5611	7	0	1	1
Staphylococcus aureus	R	S	R	S	R		S	R	S	308	63.7681	4	0	4	4
Staphylococcus aureus	R	S	R	S	R		S	R	S	309	63.9752	4	0	4	4
Staphylococcus aureus	S	S	S	S	S		S	S	S	310	64.1822	8	0	0	0
Staphylococcus aureus	R	S	R	S	R		S	R	S	311	64.3892	4	0	4	4
Staphylococcus aureus	R	S	S	S	R		S	S	S	312	64.5963	6	0	2	2
Staphylococcus aureus	S	S	S	S	S		S	S	S	313	64.8033	8	0	0	0
Staphylococcus aureus	R	S	R	S	S		S	R	S	314	65.0104	5	0	3	3
Staphylococcus aureus	R	S	R	R	R		S	R	S	315	65.2174	3	0	5	5
Staphylococcus aureus	R	S	R	S	S		S	S	S	316	65.4244	6	0	2	2
Staphylococcus aureus	R	S	R	R	R		S	R	S	317	65.6315	3	0	5	5
Staphylococcus aureus	R		S	S	S			S	S	318	65.8385	5	0	1	1
Staphylococcus aureus	R		R	R	R			R	S	319	66.0455	1	0	5	5
Staphylococcus aureus	R	S	S	S	R		S	S	S	320	66.2526	6	0	2	2
Staphylococcus aureus	S	S	S	S	S		S	S	S	321	66.4596	8	0	0	0
Staphylococcus aureus	R	I	R	R	R		S	R	S	322	66.6667	2	1	5	6
Staphylococcus aureus	R	S	S	S	S		S	S	S	323	66.8737	7	0	1	1
Staphylococcus aureus	R	S	S	S	R		S	S	S	324	67.0807	6	0	2	2
Staphylococcus aureus	R	S	R	R	R		S	R	S	325	67.2878	3	0	5	5
Staphylococcus aureus	R	S	R	R	S		S	S	S	326	67.4948	5	0	3	3
Staphylococcus aureus	S	S	S	S	S		S	S	S	327	67.7019	8	0	0	0
Staphylococcus aureus	R		R	S	R			R	S	328	67.9089	2	0	4	4
Staphylococcus aureus	S		R	S	S			S	S	329	68.1159	5	0	1	1
Staphylococcus aureus	S		S	S	S			S	S	330	68.323	6	0	0	0
Staphylococcus aureus	R	S	S	S	R		S	S	S	331	68.53	6	0	2	2
Staphylococcus aureus	R	S	S	S	S		S	S	S	332	68.7371	7	0	1	1
Staphylococcus aureus	R	S	R	R	R		S	S	S	333	68.9441	4	0	4	4
Staphylococcus aureus	R	S	R	R	R		S	R	S	334	69.1511	3	0	5	5
Staphylococcus aureus	S	S	S	S	S		S	S	S	335	69.3582	8	0	0	0
Staphylococcus aureus	R	S	R	S	R		S	R	S	336	69.5652	4	0	4	4
Staphylococcus aureus	R	S	R	S	R		S	S	S	337	69.7723	5	0	3	3
Staphylococcus aureus	R	S	R	S	R		S	S	S	338	69.9793	5	0	3	3
Staphylococcus aureus	R	S	S	S	R		S	S	S	339	70.1863	6	0	2	2
Staphylococcus aureus	R	S	R	S	S		S	S	S	340	70.3934	6	0	2	2
Staphylococcus aureus	R	S	R	R	R		S	R	S	341	70.6004	3	0	5	5
Staphylococcus aureus	R	S	R	S	R		S	S	S	342	70.8075	5	0	3	3
Staphylococcus aureus	R	S	R	S	R		S	S	S	343	71.0145	5	0	3	3
Staphylococcus aureus	R	S	R	R	R		S	S	S	344	71.2215	4	0	4	4
Staphylococcus aureus	S	S	S	S	S		S	S	S	345	71.4286	8	0	0	0
Staphylococcus aureus	R	S	R	S	S		R	R	S	346	71.6356	4	0	4	4
Staphylococcus aureus	R	S	R	R	R		S	R	S	347	71.8427	3	0	5	5
Staphylococcus aureus	R	S	R	R	S		S	S	S	348	72.0497	5	0	3	3
Staphylococcus aureus	R	S	S	S	R		S	S	S	349	72.2567	6	0	2	2
Staphylococcus aureus	R	S	R	S	R		S	R	S	350	72.4638	4	0	4	4
Staphylococcus aureus	S	S	R	S	R		S	S	S	351	72.6708	6	0	2	2
Staphylococcus aureus	S	S	S	S	S		S	S	S	352	72.8778	8	0	0	0
Staphylococcus aureus	R		R	S	R			S	S	353	73.0849	3	0	3	3
Staphylococcus aureus	R		R	S	R			R	S	354	73.2919	2	0	4	4
Staphylococcus aureus	S		S	S	S			S	S	355	73.499	6	0	0	0
Staphylococcus aureus	R		R	S	R			R	S	356	73.706	2	0	4	4
Staphylococcus aureus	R		R	R	R			R	S	357	73.913	1	0	5	5
Staphylococcus aureus	S	S	S	S	S		S	S	S	358	74.1201	8	0	0	0
Staphylococcus aureus	R	S	S	S	S		S	S	S	359	74.3271	7	0	1	1
Staphylococcus aureus	R	S	S	S	S		S	S	S	360	74.5342	7	0	1	1
Staphylococcus aureus	S	S	S	S	S		S	R	S	361	74.7412	7	0	1	1
Staphylococcus aureus	R	S	S	S	S		S	S	S	362	74.9482	7	0	1	1
Staphylococcus aureus	R	S	R	R	R		R	I	S	363	75.1553	2	1	5	6
Staphylococcus aureus	R	S	S	S	S		S	S	S	364	75.3623	7	0	1	1
Staphylococcus aureus	R	I	S	S	S		S	S	S	365	75.5694	6	1	1	2
Staphylococcus aureus	R	S	R	R	S		S	R	S	366	75.7764	4	0	4	4
Staphylococcus aureus	S	S	S	S	S		S	S	S	367	75.9834	8	0	0	0
Staphylococcus aureus	S	S	S	S	S		S	S	S	368	76.1905	8	0	0	0
Staphylococcus aureus	R	S	R	S	S		S	S	S	369	76.3975	6	0	2	2
Staphylococcus aureus	R	S	R	S	R		S	S	S	370	76.6046	5	0	3	3
Staphylococcus aureus	S	S	S	S	S		S	S	S	371	76.8116	8	0	0	0
Staphylococcus aureus	R	S	R	S	R		S	R	S	372	77.0186	4	0	4	4
Staphylococcus aureus	R	S	R	S	R		S	R	S	373	77.2257	4	0	4	4
Staphylococcus aureus	R	I	I	S	S		S	S	S	374	77.4327	5	2	1	3
Staphylococcus aureus	R		S	S	R			S	S	375	77.6398	4	0	2	2
Staphylococcus aureus	R		S	S	R			S	S	376	77.8468	4	0	2	2
Staphylococcus aureus	R		R	S	S			S	S	377	78.0538	4	0	2	2
Staphylococcus aureus	S		S	S	S			S	S	378	78.2609	6	0	0	0
Staphylococcus aureus	S		S	S	S			S	S	379	78.4679	6	0	0	0
Staphylococcus aureus	R		R	S	R			R	S	380	78.6749	2	0	4	4
Staphylococcus aureus	S		S	S	S			S	S	381	78.882	6	0	0	0
Staphylococcus aureus	R		S	R	S			R	S	382	79.089	3	0	3	3
Staphylococcus aureus	S		S	S	S			S	S	383	79.2961	6	0	0	0
Staphylococcus aureus	S		S	S	S			S	S	384	79.5031	6	0	0	0
Staphylococcus aureus	S		S	S	S			S	S	385	79.7101	6	0	0	0
Staphylococcus aureus	S		S	S	S			S	S	386	79.9172	6	0	0	0
Staphylococcus aureus	S		S	S	S			S	S	387	80.1242	6	0	0	0
Staphylococcus aureus	R		S	S	R			S	S	388	80.3313	4	0	2	2
Staphylococcus aureus	S		S	S	S			S	S	389	80.5383	6	0	0	0
Staphylococcus aureus	S		S	S	S			S	S	390	80.7453	6	0	0	0
Staphylococcus aureus	R		S	S	S			S	S	391	80.9524	5	0	1	1
Staphylococcus aureus	R		R	S	S			S	S	392	81.1594	4	0	2	2
Staphylococcus aureus	R		S	S	R			S	S	393	81.3665	4	0	2	2
Staphylococcus aureus	R		S	S	R			S	S	394	81.5735	4	0	2	2
Staphylococcus aureus	S		S	S	S			S	S	395	81.7805	6	0	0	0
Staphylococcus aureus	S	S	S	S	S		S	S	S	396	81.9876	8	0	0	0
Staphylococcus aureus	S	S	S	S	S		S	S	S	397	82.1946	8	0	0	0
Staphylococcus aureus	R	S	R	S	R		S	S	S	398	82.4017	5	0	3	3
Staphylococcus aureus	S	S	R	S	S		S	S	S	399	82.6087	7	0	1	1
Staphylococcus aureus	R	S	S	S	S		S	S	S	400	82.8157	7	0	1	1
Staphylococcus aureus	S		S	S	S			S	S	401	83.0228	6	0	0	0
Staphylococcus aureus	S		S	S	S			S	S	402	83.2298	6	0	0	0
Staphylococcus aureus	R		I	R	S			S	S	403	83.4369	3	1	2	3
Staphylococcus aureus	S		S	S	S			S	S	404	83.6439	6	0	0	0
Staphylococcus aureus	R		S	S	S			S	S	405	83.8509	5	0	1	1
Staphylococcus aureus	R		R	S	R			R	S	406	84.058	2	0	4	4
Staphylococcus aureus	S	S	S	S	S		S	S	S	407	84.265	8	0	0	0
Staphylococcus aureus	S	S	S	S	S		S	S	S	408	84.472	8	0	0	0
Staphylococcus aureus	R	S	R	R	S		S	S	S	409	84.6791	5	0	3	3
Staphylococcus aureus	R	S	S	S	S		S	S	S	410	84.8861	7	0	1	1
Staphylococcus aureus	R	S	R	R	R		S	R	S	411	85.0932	3	0	5	5
Staphylococcus aureus	R	S	S	S	S		S	S	S	412	85.3002	7	0	1	1
Staphylococcus aureus	R	S	R	S	R		S	S	S	413	85.5072	5	0	3	3
Staphylococcus aureus	R	S	R	S	R		S	R	S	414	85.7143	4	0	4	4
Staphylococcus aureus	S	S	S	S	S		S	S	S	415	85.9213	8	0	0	0
Staphylococcus aureus	S	S	R	S	S		S	S	S	416	86.1284	7	0	1	1
Staphylococcus aureus	R		S	S	S			S	S	417	86.3354	5	0	1	1
Staphylococcus aureus	R	S	R	R	R		S	R	S	418	86.5424	3	0	5	5
Staphylococcus aureus	R	I	R	R	R		S	R	S	419	86.7495	2	1	5	6
Staphylococcus aureus	R	S	S	S	S		S	S	S	420	86.9565	7	0	1	1
Staphylococcus aureus	R	S	S	S	S		S	S	S	421	87.1636	7	0	1	1
Staphylococcus aureus	R	I	R	R	R		S	R	S	422	87.3706	2	1	5	6
Staphylococcus aureus	S	S	S	S	S		S	S	S	423	87.5776	8	0	0	0
Staphylococcus aureus	S		S	S	S			S	S	424	87.7847	6	0	0	0
Staphylococcus aureus	R		R	R	R			R	S	425	87.9917	1	0	5	5
Staphylococcus aureus	S		S	S	S			S	S	426	88.1988	6	0	0	0
Staphylococcus aureus	S		S	S	S			S	S	427	88.4058	6	0	0	0
Staphylococcus aureus	S		S	S	S			S	S	428	88.6128	6	0	0	0
Staphylococcus aureus	R	S	S	R	S		S	S	S	429	88.8199	6	0	2	2
Staphylococcus aureus	S	S	R	S	R		S	S	S	430	89.0269	6	0	2	2
Staphylococcus aureus	R		S	S	R			S	S	431	89.234	4	0	2	2
Staphylococcus aureus	S		S	S	S			S	S	432	89.441	6	0	0	0
Staphylococcus aureus	S		S	S	S			S	S	433	89.648	6	0	0	0
Staphylococcus aureus	R	S	S	S	S		S	S	S	434	89.8551	7	0	1	1
Staphylococcus aureus	R	S	S	S	S		S	S	S	435	90.0621	7	0	1	1
Staphylococcus aureus	R	S	R	S	R		S	S	S	436	90.2692	5	0	3	3
Staphylococcus aureus	S	S	S	S	S		S	S	S	437	90.4762	8	0	0	0
Staphylococcus aureus	S	S	S	S	S		S	S	S	438	90.6832	8	0	0	0
Staphylococcus aureus	R	S	R	S	R		S	S	S	439	90.8903	5	0	3	3
Staphylococcus aureus	R		R	R	R			R	S	440	91.0973	1	0	5	5
Staphylococcus aureus	R		R	R	R			R	S	441	91.3043	1	0	5	5
Staphylococcus aureus	S		S	S	S			S	S	442	91.5114	6	0	0	0
Staphylococcus aureus	R		R	R	R			R	S	443	91.7184	1	0	5	5
Staphylococcus aureus	R		R	S	R			R	S	444	91.9255	2	0	4	4
Staphylococcus aureus	R		R	S	R			S	S	445	92.1325	3	0	3	3
Staphylococcus aureus	S	S	S	S	S		S	S	S	446	92.3395	8	0	0	0
Staphylococcus aureus	R	I	R	R	R		S	R	S	447	92.5466	2	1	5	6
Staphylococcus aureus	S	S	S	S	S		S	S	S	448	92.7536	8	0	0	0
Staphylococcus aureus	S	S	S	S	S		S	S	S	449	92.9607	8	0	0	0
Staphylococcus aureus	S	S	S	S	S		S	S	S	450	93.1677	8	0	0	0
Staphylococcus aureus	R	S	S	S	S		S	S	S	451	93.3747	7	0	1	1
Staphylococcus aureus	S	S	S	S	S		S	S	S	452	93.5818	8	0	0	0
Staphylococcus aureus	S	S	S	S	S		S	S	S	453	93.7888	8	0	0	0
Staphylococcus aureus	R	I	R	R	R		S	R	S	454	93.9959	2	1	5	6
Staphylococcus aureus	S	S	S	S	S		S	S	S	455	94.2029	8	0	0	0
Staphylococcus aureus	R	S	S	S	S		S	S	S	456	94.4099	7	0	1	1
Staphylococcus aureus	S	S	S	S	S		S	S	S	457	94.617	8	0	0	0
Staphylococcus aureus	R	S	R	R	R		S	R	S	458	94.824	3	0	5	5
Staphylococcus aureus	R	S	R	S	S		S	S	S	459	95.0311	6	0	2	2
Staphylococcus aureus	R	S	S	S	R		S	S	S	460	95.2381	6	0	2	2
Staphylococcus aureus	R	S	R	R	R		S	R	S	461	95.4451	3	0	5	5
Staphylococcus aureus	S	S	R	S	S		S	S	S	462	95.6522	7	0	1	1
Staphylococcus aureus	S	S	S	S	S	S	S	S	S	463	95.8592	9	0	0	0
Staphylococcus aureus	R	S	S	S	S	S	S	S	S	464	96.0663	8	0	1	1
Staphylococcus aureus	S	S	S	S	S	S	S	S	S	465	96.2733	9	0	0	0
Staphylococcus aureus	R	S	R	R	R	S	S	R	S	466	96.4803	4	0	5	5
Staphylococcus aureus	S	S	S	S	S	S	S	S	S	467	96.6874	9	0	0	0
Staphylococcus aureus	R	S	S	S	S	S	S	S	S	468	96.8944	8	0	1	1
Staphylococcus aureus	R	S	R	S	S	S	S	R	S	469	97.1014	6	0	3	3
Staphylococcus aureus	R	S	S	S	R	S	S	S	S	470	97.3085	7	0	2	2
Staphylococcus aureus	S	S	S	S	S	S	S	S	S	471	97.5155	9	0	0	0
Staphylococcus aureus	S	S	S	S	S	S	R	S	S	472	97.7226	8	0	1	1
Staphylococcus aureus	R	S	R	S	R	S	S	R	S	473	97.9296	5	0	4	4
Staphylococcus aureus	R	S	S	S	S	S	S	S	S	474	98.1366	8	0	1	1
Staphylococcus aureus	R	S	S	S	S	S	S	S	S	475	98.3437	8	0	1	1
Staphylococcus aureus	R	S	S	S	R	S	S	S	S	476	98.5507	7	0	2	2
Staphylococcus aureus	R	S	S	S	S	S	R	S	S	477	98.7578	7	0	2	2
Staphylococcus aureus	R	S	S	S	S	S	S	S	S	478	98.9648	8	0	1	1
Staphylococcus aureus	S	S	S	S	S	S	S	S	S	479	99.1718	9	0	0	0
Staphylococcus aureus	S	S	S	S	S	S	S	S	S	480	99.3789	9	0	0	0
Staphylococcus aureus	R	S	R	S	R	S	S	S	S	481	99.5859	6	0	3	3
Staphylococcus aureus	S	S	S	S	S	S	S	S	S	482	99.793	9	0	0	0
Staphylococcus aureus	R	S	S	S	S	S	S	S	S	483	100	8	0	1	1
																179	S to all	37.06
																103	R to 1	21.3251
																55	R to 2	11.3872
																48	R to 3	9.93789
															MDR >=3	47	R to 4	9.73085
														n	146	40	R to 5	8.28157
														%	30.2277	11	R to 6	2.27743
																0	R to 7	0
																0	R to 8	0
																483		100

## Sheet: MRSA MDR
OrganismName	AZMsus	CHLsus	CIPsus	CLIsus	OXAsus	TETsus	TMPsus	TOBsus	VANsus	n	%	S	I	R	I+R
MRSA	R	S	R	S	R	S	S	R	S	1	0.653595	5	0	4	4
MRSA	R	S	R	R	R	S	S	R	S	2	1.30719	4	0	5	5
MRSA	R	S	R	R	R	S	S	S	S	3	1.96078	5	0	4	4
MRSA	R	S	R	R	R	R	S	S	S	4	2.61438	4	0	5	5
MRSA	R	S	S	S	R	S	S	S	S	5	3.26797	7	0	2	2
MRSA	R	S	S	S	R	S	S	S	S	6	3.92157	7	0	2	2
MRSA	R	S	S	S	R	S	S	S	S	7	4.57516	7	0	2	2
MRSA	R	S	R	I	R	S	S	S	S	8	5.22876	5	1	3	4
MRSA	R	S	R	R	R	S	S	R	S	9	5.88235	4	0	5	5
MRSA	R	S	R	S	R	S	S	S	S	10	6.53595	6	0	3	3
MRSA	R	S	R	S	R	S	S	R	S	11	7.18954	5	0	4	4
MRSA	R	S	R	S	R	S	S	S	S	12	7.84314	6	0	3	3
MRSA	R	S	R	R	R	S	S	R	S	13	8.49673	4	0	5	5
MRSA	R	S	R	R	R	S	S	R	S	14	9.15033	4	0	5	5
MRSA	R	S	R	R	R	S	S	S	S	15	9.80392	5	0	4	4
MRSA	S	S	S	S	R	S	S	S	S	16	10.4575	8	0	1	1
MRSA	S	S	S	S	R	S	S	S	S	17	11.1111	8	0	1	1
MRSA	R	S	S	S	R	R	S	S	S	18	11.7647	6	0	3	3
MRSA	R	S	S	S	R	R	S	S	S	19	12.4183	6	0	3	3
MRSA	R	S	S	S	R	S	S	S	S	20	13.0719	7	0	2	2
MRSA	R	S	R	S	R	S	S	R	S	21	13.7255	5	0	4	4
MRSA	R	S	R	S	R	S	S	R	S	22	14.3791	5	0	4	4
MRSA	R	S	I	R	R	S	S	S	S	23	15.0327	5	1	3	4
MRSA	S	S	R	S	R	S	S	S	S	24	15.6863	7	0	2	2
MRSA	S	S	R	S	R	S	S	S	S	25	16.3399	7	0	2	2
MRSA	R	S	R	S	R	S	S	S	S	26	16.9935	6	0	3	3
MRSA	R	S	R	R	R	S	S	R	S	27	17.6471	4	0	5	5
MRSA	R	S	R	S	R	S	S	S	S	28	18.3007	6	0	3	3
MRSA	R	S	R	S	R	S	S	S	S	29	18.9542	6	0	3	3
MRSA	R	S	S	S	R	S	S	S	S	30	19.6078	7	0	2	2
MRSA	R	S	S	S	R	S	S	S	S	31	20.2614	7	0	2	2
MRSA	R	S	R	S	R	S	S	S	S	32	20.915	6	0	3	3
MRSA	R	I	R	R	R	S	S	R	S	33	21.5686	3	1	5	6
MRSA	R	S	S	S	R	S	S	S	S	34	22.2222	7	0	2	2
MRSA	R	I	R	S	R	S	S	R	S	35	22.8758	4	1	4	5
MRSA	R	S	R	S	R		S	S	S	36	23.5294	5	0	3	3
MRSA	R	S	R	S	R		S	S	S	37	24.183	5	0	3	3
MRSA	R	I	R	R	R		S	R	S	38	24.8366	2	1	5	6
MRSA	R	I	R	R	R		S	R	S	39	25.4902	2	1	5	6
MRSA	R	S	S	S	R		S	S	S	40	26.1438	6	0	2	2
MRSA	R	R	S	S	R		S	S	S	41	26.7974	5	0	3	3
MRSA	S	S	S	S	R		S	S	S	42	27.451	7	0	1	1
MRSA	R	I	R	R	R		S	R	S	43	28.1046	2	1	5	6
MRSA	R	I	R	R	R		S	R	S	44	28.7582	2	1	5	6
MRSA	R	S	S	S	R		S	I	S	45	29.4118	5	1	2	3
MRSA	R	S	R	R	R		S	R	S	46	30.0654	3	0	5	5
MRSA	R		R	S	R			R	S	47	30.719	2	0	4	4
MRSA	R		R	S	R			S	S	48	31.3725	3	0	3	3
MRSA	S	S	R	S	R		S	S	S	49	32.0261	6	0	2	2
MRSA	R		R	R	R			R	S	50	32.6797	1	0	5	5
MRSA	R	S	R	R	R		S	R	S	51	33.3333	3	0	5	5
MRSA	R	S	R	S	R		R	I	S	52	33.9869	3	1	4	5
MRSA	R	S	R	S	R		R	R	S	53	34.6405	3	0	5	5
MRSA	R	S	R	S	R		S	I	S	54	35.2941	4	1	3	4
MRSA	R	S	R	S	R		R	I	S	55	35.9477	3	1	4	5
MRSA	R	S	R	S	R		R	S	S	56	36.6013	4	0	4	4
MRSA	R	I	R	S	R		S	S	S	57	37.2549	4	1	3	4
MRSA	R	S	R	S	R		S	S	S	58	37.9085	5	0	3	3
MRSA	R	S	R	S	R		R	I	S	59	38.5621	3	1	4	5
MRSA	R	S	R	S	R		S	R	S	60	39.2157	4	0	4	4
MRSA	R	S	R	R	R		S	R	S	61	39.8693	3	0	5	5
MRSA	R	S	R	S	R		S	R	S	62	40.5229	4	0	4	4
MRSA	R	S	R	S	R		R	S	S	63	41.1765	4	0	4	4
MRSA	R	S	R	S	R		R	I	S	64	41.8301	3	1	4	5
MRSA	R	S	R	S	R		R	I	S	65	42.4837	3	1	4	5
MRSA	R	S	R	S	R		R	S	S	66	43.1373	4	0	4	4
MRSA	R	S	R	R	R		S	R	S	67	43.7908	3	0	5	5
MRSA	R	S	R	S	R		S	S	S	68	44.4444	5	0	3	3
MRSA	R	S	R	S	R		R	I	S	69	45.098	3	1	4	5
MRSA	R	S	R	S	R		R	I	S	70	45.7516	3	1	4	5
MRSA	R	S	R	S	R		S	R	S	71	46.4052	4	0	4	4
MRSA	R	S	R	S	R		R	S	S	72	47.0588	4	0	4	4
MRSA	R	S	R	S	R		S	S	S	73	47.7124	5	0	3	3
MRSA	R		R	R	R			R	S	74	48.366	1	0	5	5
MRSA	R		S	S	R			S	S	75	49.0196	4	0	2	2
MRSA	R		R	R	R			S	S	76	49.6732	2	0	4	4
MRSA	R		S	S	R			S	S	77	50.3268	4	0	2	2
MRSA	R	S	R	R	R		S	R	S	78	50.9804	3	0	5	5
MRSA	R	S	S	S	R		S	S	S	79	51.634	6	0	2	2
MRSA	R	S	R	R	R		S	R	S	80	52.2876	3	0	5	5
MRSA	R	S	R	S	R		S	S	S	81	52.9412	5	0	3	3
MRSA	S	S	R	S	R		S	S	S	82	53.5948	6	0	2	2
MRSA	S	S	S	S	R		S	R	S	83	54.2484	6	0	2	2
MRSA	R	S	R	S	R		S	S	S	84	54.902	5	0	3	3
MRSA	R	S	R	S	R		S	R	S	85	55.5556	4	0	4	4
MRSA	R	S	R	S	R		S	R	S	86	56.2092	4	0	4	4
MRSA	R	S	R	S	R		S	R	S	87	56.8627	4	0	4	4
MRSA	R	S	S	S	R		S	S	S	88	57.5163	6	0	2	2
MRSA	R	S	R	R	R		S	R	S	89	58.1699	3	0	5	5
MRSA	R	S	R	R	R		S	R	S	90	58.8235	3	0	5	5
MRSA	R		R	R	R			R	S	91	59.4771	1	0	5	5
MRSA	R	S	S	S	R		S	S	S	92	60.1307	6	0	2	2
MRSA	R	I	R	R	R		S	R	S	93	60.7843	2	1	5	6
MRSA	R	S	S	S	R		S	S	S	94	61.4379	6	0	2	2
MRSA	R	S	R	R	R		S	R	S	95	62.0915	3	0	5	5
MRSA	R		R	S	R			R	S	96	62.7451	2	0	4	4
MRSA	R	S	S	S	R		S	S	S	97	63.3987	6	0	2	2
MRSA	R	S	R	R	R		S	S	S	98	64.0523	4	0	4	4
MRSA	R	S	R	R	R		S	R	S	99	64.7059	3	0	5	5
MRSA	R	S	R	S	R		S	R	S	100	65.3595	4	0	4	4
MRSA	R	S	R	S	R		S	S	S	101	66.0131	5	0	3	3
MRSA	R	S	R	S	R		S	S	S	102	66.6667	5	0	3	3
MRSA	R	S	S	S	R		S	S	S	103	67.3203	6	0	2	2
MRSA	R	S	R	R	R		S	R	S	104	67.9739	3	0	5	5
MRSA	R	S	R	S	R		S	S	S	105	68.6275	5	0	3	3
MRSA	R	S	R	S	R		S	S	S	106	69.281	5	0	3	3
MRSA	R	S	R	R	R		S	S	S	107	69.9346	4	0	4	4
MRSA	R	S	R	R	R		S	R	S	108	70.5882	3	0	5	5
MRSA	R	S	S	S	R		S	S	S	109	71.2418	6	0	2	2
MRSA	R	S	R	S	R		S	R	S	110	71.8954	4	0	4	4
MRSA	S	S	R	S	R		S	S	S	111	72.549	6	0	2	2
MRSA	R		R	S	R			S	S	112	73.2026	3	0	3	3
MRSA	R		R	S	R			R	S	113	73.8562	2	0	4	4
MRSA	R		R	S	R			R	S	114	74.5098	2	0	4	4
MRSA	R		R	R	R			R	S	115	75.1634	1	0	5	5
MRSA	R	S	R	R	R		R	I	S	116	75.817	2	1	5	6
MRSA	R	S	R	S	R		S	S	S	117	76.4706	5	0	3	3
MRSA	R	S	R	S	R		S	R	S	118	77.1242	4	0	4	4
MRSA	R	S	R	S	R		S	R	S	119	77.7778	4	0	4	4
MRSA	R		S	S	R			S	S	120	78.4314	4	0	2	2
MRSA	R		S	S	R			S	S	121	79.085	4	0	2	2
MRSA	R		R	S	R			R	S	122	79.7386	2	0	4	4
MRSA	R		S	S	R			S	S	123	80.3922	4	0	2	2
MRSA	R		S	S	R			S	S	124	81.0458	4	0	2	2
MRSA	R		S	S	R			S	S	125	81.6993	4	0	2	2
MRSA	R	S	R	S	R		S	S	S	126	82.3529	5	0	3	3
MRSA	R		R	S	R			R	S	127	83.0065	2	0	4	4
MRSA	R	S	R	R	R		S	R	S	128	83.6601	3	0	5	5
MRSA	R	S	R	S	R		S	S	S	129	84.3137	5	0	3	3
MRSA	R	S	R	S	R		S	R	S	130	84.9673	4	0	4	4
MRSA	R	S	R	R	R		S	R	S	131	85.6209	3	0	5	5
MRSA	R	I	R	R	R		S	R	S	132	86.2745	2	1	5	6
MRSA	R	I	R	R	R		S	R	S	133	86.9281	2	1	5	6
MRSA	R		R	R	R			R	S	134	87.5817	1	0	5	5
MRSA	S	S	R	S	R		S	S	S	135	88.2353	6	0	2	2
MRSA	R		S	S	R			S	S	136	88.8889	4	0	2	2
MRSA	R	S	R	S	R		S	S	S	137	89.5425	5	0	3	3
MRSA	R	S	R	S	R		S	S	S	138	90.1961	5	0	3	3
MRSA	R		R	R	R			R	S	139	90.8497	1	0	5	5
MRSA	R		R	R	R			R	S	140	91.5033	1	0	5	5
MRSA	R		R	R	R			R	S	141	92.1569	1	0	5	5
MRSA	R		R	S	R			R	S	142	92.8105	2	0	4	4
MRSA	R		R	S	R			S	S	143	93.4641	3	0	3	3
MRSA	R	I	R	R	R		S	R	S	144	94.1176	2	1	5	6
MRSA	R	I	R	R	R		S	R	S	145	94.7712	2	1	5	6
MRSA	R	S	R	R	R		S	R	S	146	95.4248	3	0	5	5
MRSA	R	S	S	S	R		S	S	S	147	96.0784	6	0	2	2
MRSA	R	S	R	R	R		S	R	S	148	96.732	3	0	5	5
MRSA	R	S	R	R	R	S	S	R	S	149	97.3856	4	0	5	5
MRSA	R	S	S	S	R	S	S	S	S	150	98.0392	7	0	2	2
MRSA	R	S	R	S	R	S	S	R	S	151	98.6928	5	0	4	4
MRSA	R	S	S	S	R	S	S	S	S	152	99.3464	7	0	2	2
MRSA	R	S	R	S	R	S	S	S	S	153	100	6	0	3	3
																0	S to all	0
																3	R to 1	1.96078
																33	R to 2	21.5686
																30	R to 3	19.6078
															MDR >=3	36	R to 4	23.5294
														n	117	40	R to 5	26.1438
														%	76.4706	11	R to 6	7.18954
																0	R to 7	0
																0	R to 8	0
																153		100

## Sheet: CoNS MDR
OrganismName	AZMsus	CHLsus	CIPsus	CLIsus	OXAsus	TETsus	TMPsus	TOBsus	VANsus	n	%	S	I	R	I+R
CoNS	R	S	S	S	S	S	S	S	S	1	0.327869	8	0	1	1
CoNS	S	S	S	S	S	S	S	S	S	2	0.655738	9	0	0	0
CoNS	R	S	S	S	S	I	R	I	S	3	0.983607	5	2	2	4
CoNS	R	S	S	S	S	S	R	S	S	4	1.31148	7	0	2	2
CoNS	S	S	S	R	S	S	S	S	S	5	1.63934	8	0	1	1
CoNS	R	S	R	R	R	S	R	S	S	6	1.96721	4	0	5	5
CoNS	S	S	S	S	R	S	S	S	S	7	2.29508	8	0	1	1
CoNS	R	S	S	S	S	R	S	S	S	8	2.62295	7	0	2	2
CoNS	R	S	R	R	R	S	R	S	S	9	2.95082	4	0	5	5
CoNS	R	S	S	I	S	R	S	S	S	10	3.27869	6	1	2	3
CoNS	S	S	S	S	S	S	S	S	S	11	3.60656	9	0	0	0
CoNS	S	S	S	I	S	S	S	S	S	12	3.93443	8	1	0	1
CoNS	S	S	S	S	S	S	S	S	S	13	4.2623	9	0	0	0
CoNS	R	S	S	S	S	S	S	S	S	14	4.59016	8	0	1	1
CoNS	R	S	S	S	R	S	S	S	S	15	4.91803	7	0	2	2
CoNS	R	S	S	S	R	S	S	S	S	16	5.2459	7	0	2	2
CoNS	R	S	S	S	R	S	S	S	S	17	5.57377	7	0	2	2
CoNS	S	S	S	S	S	S	S	S	S	18	5.90164	9	0	0	0
CoNS	R	S	S	R	R	S	R	S	S	19	6.22951	5	0	4	4
CoNS	R	S	S	R	S	S	S	S	S	20	6.55738	7	0	2	2
CoNS	R	S	R	S	R	R	R	S	S	21	6.88525	4	0	5	5
CoNS	R	S	S	I	R	S	S	S	S	22	7.21311	6	1	2	3
CoNS	R	S	S	R	R	R	R	S	S	23	7.54098	4	0	5	5
CoNS	R	S	R	S	R	S	S	R	S	24	7.86885	5	0	4	4
CoNS	S	S	S	S	S	S	S	S	S	25	8.19672	9	0	0	0
CoNS	R	S	S	R	R	S	S	S	S	26	8.52459	6	0	3	3
CoNS	R	S	S	R	S	S	S	S	S	27	8.85246	7	0	2	2
CoNS	R	S	S	S	S	S	S	S	S	28	9.18033	8	0	1	1
CoNS	S	S	S	S	S	S	S	S	S	29	9.5082	9	0	0	0
CoNS	S	S	S	S	R	S	S	S	S	30	9.83607	8	0	1	1
CoNS	R	R	R	S	R	R	R	S	S	31	10.1639	3	0	6	6
CoNS	S	S	S	S	S	S	S	S	S	32	10.4918	9	0	0	0
CoNS	R	S	S	S	R	S	R	S	S	33	10.8197	6	0	3	3
CoNS	S	S	S	S	S	S	S	S	S	34	11.1475	9	0	0	0
CoNS	R	S	S	R	R	S	R	I	S	35	11.4754	4	1	4	5
CoNS	R	S	S	S	R	S	R	S	S	36	11.8033	6	0	3	3
CoNS	R	S	S	S	S	S	S	S	S	37	12.1311	8	0	1	1
CoNS	S	S	S	R	R	S	S	S	S	38	12.459	7	0	2	2
CoNS	S	S	R	S	S	S	R	S	S	39	12.7869	7	0	2	2
CoNS	R	S	S	S	R	S	S	S	S	40	13.1148	7	0	2	2
CoNS	R	S	S	R	S	S	S	S	S	41	13.4426	7	0	2	2
CoNS	R	S	S	R	R	S	S	S	S	42	13.7705	6	0	3	3
CoNS	R	S	S	S	S	R	S	I	S	43	14.0984	6	1	2	3
CoNS	S	S	S	S	S	S	S	R	S	44	14.4262	8	0	1	1
CoNS	S	S	S	S	S	S	S	S	S	45	14.7541	9	0	0	0
CoNS	R	S	S	S	S	S	R	S	S	46	15.082	7	0	2	2
CoNS	R	S	S	S	S	S	R	S	S	47	15.4098	7	0	2	2
CoNS	R	S	S	S	R	S	R	S	S	48	15.7377	6	0	3	3
CoNS	R	S	S	R	S	S	S	S	S	49	16.0656	7	0	2	2
CoNS	R	S	I	R	R	S	S	S	S	50	16.3934	5	1	3	4
CoNS	S	S	S	S	S	S	S	S	S	51	16.7213	9	0	0	0
CoNS	S	S	S	S	S	S	S	S	S	52	17.0492	9	0	0	0
CoNS	R	S	S	R	R	S	R	S	S	53	17.377	5	0	4	4
CoNS	R	S	R	R	R	S	R	R	S	54	17.7049	3	0	6	6
CoNS	R	S	S	R	S	S	S	S	S	55	18.0328	7	0	2	2
CoNS	S	S	S	S	S	S	S	S	S	56	18.3607	9	0	0	0
CoNS	R	S	S	R	S	S	S	S	S	57	18.6885	7	0	2	2
CoNS	S	S	S	S	S	S	S	S	S	58	19.0164	9	0	0	0
CoNS	S	S	S	S	S	S	S	S	S	59	19.3443	9	0	0	0
CoNS	R	S	R	S	R	S	R	S	S	60	19.6721	5	0	4	4
CoNS	R	S	S	S	S	S	S	S	S	61	20	8	0	1	1
CoNS	S	S	S	S	S	S	S	S	S	62	20.3279	9	0	0	0
CoNS	R	S	R	R	R	S	S	R	S	63	20.6557	4	0	5	5
CoNS	R	S	R	R	R	S	S	R	S	64	20.9836	4	0	5	5
CoNS	R	S	R	R	R	S	S	R	S	65	21.3115	4	0	5	5
CoNS	S	S	R	S	R	S	R	S	S	66	21.6393	6	0	3	3
CoNS	R	S	S	I	S	R	R	S	S	67	21.9672	5	1	3	4
CoNS	R	S	S	S	S	S	R	S	S	68	22.2951	7	0	2	2
CoNS	R	S	R	S	R	S	S	S	S	69	22.623	6	0	3	3
CoNS	R	S	R	R	S	S	S	S	S	70	22.9508	6	0	3	3
CoNS	S	S	S	I	S	S	S	S	S	71	23.2787	8	1	0	1
CoNS	S	S	S	S	S	S	S	S	S	72	23.6066	9	0	0	0
CoNS	S	S	S	S	S	S	S	S	S	73	23.9344	9	0	0	0
CoNS	R	S	R	R	R	S	S	S	S	74	24.2623	5	0	4	4
CoNS	R	S	R	R	R	S	S	S	S	75	24.5902	5	0	4	4
CoNS	R	S	R	S	R	R	R	R	S	76	24.918	3	0	6	6
CoNS	R	S	S	S	R	S	S	R	S	77	25.2459	6	0	3	3
CoNS	R	S	S	R	R	S	S	S	S	78	25.5738	6	0	3	3
CoNS	R	S	S	R	S	S	R	S	S	79	25.9016	6	0	3	3
CoNS	R	S	S	R	R	S	S	S	S	80	26.2295	6	0	3	3
CoNS	R	S	S	S	R	S	S	S	S	81	26.5574	7	0	2	2
CoNS	S	S	S	S	S	S	R	S	S	82	26.8852	8	0	1	1
CoNS	R	S	S	S	R	R	R	S	S	83	27.2131	5	0	4	4
CoNS	R	S	R	S	S	S	S	S	S	84	27.541	7	0	2	2
CoNS	R	S	S	S	S	I	S	S	S	85	27.8689	7	1	1	2
CoNS	R	S	S	S	S	I	S	S	S	86	28.1967	7	1	1	2
CoNS	S	S	R	S	R	S	S	S	S	87	28.5246	7	0	2	2
CoNS	S	S	R	S	R	S	S	S	S	88	28.8525	7	0	2	2
CoNS	R	S	R	R	R	S	R	R	S	89	29.1803	3	0	6	6
CoNS	R	S	R	R	R	S	R	R	S	90	29.5082	3	0	6	6
CoNS	R	S	R	R	R	R	S	I	S	91	29.8361	3	1	5	6
CoNS	S	S	S	S	S	S	S	S	S	92	30.1639	9	0	0	0
CoNS	R	S	S	S	S	S	S	S	S	93	30.4918	8	0	1	1
CoNS	R	S	S	S	R	S	S	S	S	94	30.8197	7	0	2	2
CoNS	R	S	S	S	S	S	R	S	S	95	31.1475	7	0	2	2
CoNS	R	S	S	S	S	S	R	S	S	96	31.4754	7	0	2	2
CoNS	R	S	S	S	S	S	R	S	S	97	31.8033	7	0	2	2
CoNS	R	S	S	S	R	S	S	S	S	98	32.1311	7	0	2	2
CoNS	R	S	S	R	S	S	S	S	S	99	32.459	7	0	2	2
CoNS	S	S	S	S	S	S	S	S	S	100	32.7869	9	0	0	0
CoNS	R	S	S	S	S	S	R	S	S	101	33.1148	7	0	2	2
CoNS	R	S	S	S	S	S	S	S	S	102	33.4426	8	0	1	1
CoNS	S	I	S	S	S	S	S	S	S	103	33.7705	8	1	0	1
CoNS	S	R	S	I	S	S	S	S	S	104	34.0984	7	1	1	2
CoNS	R	S	R	R	R	S	R	R	S	105	34.4262	3	0	6	6
CoNS	R	S	R	R	R	R	R	S	S	106	34.7541	3	0	6	6
CoNS	R	S	S	R	S	S	S	S	S	107	35.082	7	0	2	2
CoNS	S	S	S	S	S	S	S	I	S	108	35.4098	8	1	0	1
CoNS	S	S	S	S	S	S	S	S	S	109	35.7377	9	0	0	0
CoNS	S	S	S	S	S	S	S	S	S	110	36.0656	9	0	0	0
CoNS	R	S	S	S	R	S	S	S	S	111	36.3934	7	0	2	2
CoNS	R	S	I	R	R	R	R	S	S	112	36.7213	3	1	5	6
CoNS	R	S	R	S	R	S	S	S	S	113	37.0492	6	0	3	3
CoNS	R	S	S	I	R	S	S	S	S	114	37.377	6	1	2	3
CoNS	R	S	S	R	S	S	S	S	S	115	37.7049	7	0	2	2
CoNS	R	S	R	R	R	S	R	S	S	116	38.0328	4	0	5	5
CoNS	R	S	S	R	R	S	S	R	S	117	38.3607	5	0	4	4
CoNS	S	S	S	S	S	S	S	S	S	118	38.6885	9	0	0	0
CoNS	S	S	S	S	S	S	S	I	S	119	39.0164	8	1	0	1
CoNS	S	S	S	S	S	S	S	S	S	120	39.3443	9	0	0	0
CoNS	R	S	S	S	S	R	S	S	S	121	39.6721	7	0	2	2
CoNS	R	S	S	R	S	S	S	S	S	122	40	7	0	2	2
CoNS	R	S	R	S	R	S	S	R	S	123	40.3279	5	0	4	4
CoNS	R	S	R	R	R	S	R	R	S	124	40.6557	3	0	6	6
CoNS	R	S	S	R	S	S	S	S	S	125	40.9836	7	0	2	2
CoNS	R	S	R	S	R	R	S	R	S	126	41.3115	4	0	5	5
CoNS	S	S	S	S	R	S	S	S	S	127	41.6393	8	0	1	1
CoNS	R	S	S	R	R	S	S	S	S	128	41.9672	6	0	3	3
CoNS	R	S	S	R	R	S	S	S	S	129	42.2951	6	0	3	3
CoNS	S	S	S	S	S	S	S	S	S	130	42.623	9	0	0	0
CoNS	R	S	S	S	R	S	S	S	S	131	42.9508	7	0	2	2
CoNS	S	S	S	S	S	S	S	S	S	132	43.2787	9	0	0	0
CoNS	R	S	S	R	S	R	S	S	S	133	43.6066	6	0	3	3
CoNS	R	S	S	I	S	S	S	S	S	134	43.9344	7	1	1	2
CoNS	S	S	R	S	R	S	S	S	S	135	44.2623	7	0	2	2
CoNS	S	S	R	S	S		R	S	S	136	44.5902	6	0	2	2
CoNS	R	S	S	R	S		S	S	S	137	44.918	6	0	2	2
CoNS	S	S	S	S	R		S	S	S	138	45.2459	7	0	1	1
CoNS	R	S	R	S	S		R	S	S	139	45.5738	5	0	3	3
CoNS	S	S	S	S	S		R	S	S	140	45.9016	7	0	1	1
CoNS	R	S	R	S	S		S	S	S	141	46.2295	6	0	2	2
CoNS	R	I	R	R	R		R	R	S	142	46.5574	1	1	6	7
CoNS	R	S	R	R	R		R	R	S	143	46.8852	2	0	6	6
CoNS	R	S	S	S	S		S	S	S	144	47.2131	7	0	1	1
CoNS	S	S	S	S	S		S	S	S	145	47.541	8	0	0	0
CoNS	R	S	R	S	R		S	I	S	146	47.8689	4	1	3	4
CoNS	R	S	S	S	R		R	S	S	147	48.1967	5	0	3	3
CoNS	R	S	R	R	R		R	R	S	148	48.5246	2	0	6	6
CoNS	R	S	S	R	R		S	I	S	149	48.8525	4	1	3	4
CoNS	R	S	S	R	R		S	R	S	150	49.1803	4	0	4	4
CoNS	S	S	S	S	S		S	S	S	151	49.5082	8	0	0	0
CoNS	R	S	R	S	R		S	I	S	152	49.8361	4	1	3	4
CoNS	S	S	S	S	S		S	S	S	153	50.1639	8	0	0	0
CoNS	S	S	S	S	S		S	R	S	154	50.4918	7	0	1	1
CoNS	S	S	S	S	S		S	I	S	155	50.8197	7	1	0	1
CoNS	R	S	S	R	R		R	S	S	156	51.1475	4	0	4	4
CoNS	R	S	S	S	R		R	S	S	157	51.4754	5	0	3	3
CoNS	R	S	S	R	S		S	S	S	158	51.8033	6	0	2	2
CoNS	R	R	R	S	S		S	S	S	159	52.1311	5	0	3	3
CoNS	S		R	S	S			S	S	160	52.459	5	0	1	1
CoNS	S		S	S	S			S	S	161	52.7869	6	0	0	0
CoNS	R	S	S	R	R		S	S	S	162	53.1148	5	0	3	3
CoNS	R	S	I	R	R		S	S	S	163	53.4426	4	1	3	4
CoNS	R		S	S	R			S	S	164	53.7705	4	0	2	2
CoNS	R		S	S	S			S	S	165	54.0984	5	0	1	1
CoNS	S		S	S	S			S	S	166	54.4262	6	0	0	0
CoNS	R		S	S	S			S	S	167	54.7541	5	0	1	1
CoNS	R	S	S	S	S		S	S	S	168	55.082	7	0	1	1
CoNS	S	S	S	S	S		S	S	S	169	55.4098	8	0	0	0
CoNS	R		R	S	R			S	S	170	55.7377	3	0	3	3
CoNS	R		R	R	R			S	S	171	56.0656	2	0	4	4
CoNS	R		S	S	R			S	S	172	56.3934	4	0	2	2
CoNS	S	S	S	S	R		R	I	S	173	56.7213	5	1	2	3
CoNS	R	S	S	S	S		S	S	S	174	57.0492	7	0	1	1
CoNS	R	S	S	S	S		S	S	S	175	57.377	7	0	1	1
CoNS	S		S	S	R			S	S	176	57.7049	5	0	1	1
CoNS	S		R	S	R			I	S	177	58.0328	3	1	2	3
CoNS	R		S	R	S			S	S	178	58.3607	4	0	2	2
CoNS	S		S	S	S			S	S	179	58.6885	6	0	0	0
CoNS	R		S	S	R			S	S	180	59.0164	4	0	2	2
CoNS	R	S	R	R	R		R	I	S	181	59.3443	2	1	5	6
CoNS	S	S	S	S	S		S	S	S	182	59.6721	8	0	0	0
CoNS	S	S	S	S	S		S	S	S	183	60	8	0	0	0
CoNS	R	S	S	I	S		R	S	S	184	60.3279	5	1	2	3
CoNS	S	S	S	S	S		S	S	S	185	60.6557	8	0	0	0
CoNS	R	S	S	S	R		R	S	S	186	60.9836	5	0	3	3
CoNS	R	S	S	S	R		S	S	S	187	61.3115	6	0	2	2
CoNS	R	S	S	R	R		S	R	S	188	61.6393	4	0	4	4
CoNS	S	S	S	S	S		S	S	S	189	61.9672	8	0	0	0
CoNS	S	S	S	S	S		S	S	S	190	62.2951	8	0	0	0
CoNS	R	S	S	S	S		S	S	S	191	62.623	7	0	1	1
CoNS	R	S	R	S	R		S	S	S	192	62.9508	5	0	3	3
CoNS	S	S	S	S	S		S	S	S	193	63.2787	8	0	0	0
CoNS	R	S	R	R	R		R	S	S	194	63.6066	3	0	5	5
CoNS	S	S	S	S	R		S	S	S	195	63.9344	7	0	1	1
CoNS	S	S	S	I	S		S	S	S	196	64.2623	7	1	0	1
CoNS	R	S	S	S	S		S	S	S	197	64.5902	7	0	1	1
CoNS	S	S	S	S	R		S	S	S	198	64.918	7	0	1	1
CoNS	S	S	S	S	R		S	I	S	199	65.2459	6	1	1	2
CoNS	S	S	S	S	S		S	S	S	200	65.5738	8	0	0	0
CoNS	S	S	S	S	S		S	S	S	201	65.9016	8	0	0	0
CoNS	S	S	S	S	S		S	S	S	202	66.2295	8	0	0	0
CoNS	S	S	S	S	S		S	S	S	203	66.5574	8	0	0	0
CoNS	R		S	R	S			S	S	204	66.8852	4	0	2	2
CoNS	S		R	S	R			S	S	205	67.2131	4	0	2	2
CoNS	R	S	S	S	R		R	S	S	206	67.541	5	0	3	3
CoNS	R	S	R	I	R		R	R	S	207	67.8689	2	1	5	6
CoNS	R	S	S	R	R		R	S	S	208	68.1967	4	0	4	4
CoNS	S	S	S	S	S		R	S	S	209	68.5246	7	0	1	1
CoNS	S		R	S	S			R	S	210	68.8525	4	0	2	2
CoNS	R		S	S	S			S	S	211	69.1803	5	0	1	1
CoNS	S		R	S	R			R	S	212	69.5082	3	0	3	3
CoNS	S		S	S	S			S	S	213	69.8361	6	0	0	0
CoNS	S	S	R	S	S		R	S	S	214	70.1639	6	0	2	2
CoNS	R	S	S	S	R		R	S	S	215	70.4918	5	0	3	3
CoNS	S	S	R	S	R		S	S	S	216	70.8197	6	0	2	2
CoNS	R	S	R	S	R		R	S	S	217	71.1475	4	0	4	4
CoNS	R	S	R	S	R		S	I	S	218	71.4754	4	1	3	4
CoNS	S	S	S	S	S		S	S	S	219	71.8033	8	0	0	0
CoNS	R	S	R	S	R		R	S	S	220	72.1311	4	0	4	4
CoNS	S	S	R	S	R		S	S	S	221	72.459	6	0	2	2
CoNS	S	S	S	S	S		S	S	S	222	72.7869	8	0	0	0
CoNS	R	S	S	S	R		R	S	S	223	73.1148	5	0	3	3
CoNS	S		S	S	S			S	S	224	73.4426	6	0	0	0
CoNS	R		R	R	R			S	S	225	73.7705	2	0	4	4
CoNS	R		R	R	R			R	S	226	74.0984	1	0	5	5
CoNS	R		S	S	R			S	S	227	74.4262	4	0	2	2
CoNS	R		R	S	R			S	S	228	74.7541	3	0	3	3
CoNS	R		R	S	R			S	S	229	75.082	3	0	3	3
CoNS	S	S	R	S	R		R	S	S	230	75.4098	5	0	3	3
CoNS	R	S	S	S	S		S	S	S	231	75.7377	7	0	1	1
CoNS	R	S	R	S	R		R	R	S	232	76.0656	3	0	5	5
CoNS	R	S	R	S	S		S	S	S	233	76.3934	6	0	2	2
CoNS	R	S	R	R	R		S	S	S	234	76.7213	4	0	4	4
CoNS	R	S	R	S	R		R	S	S	235	77.0492	4	0	4	4
CoNS	R	S	R	R	R		R	S	S	236	77.377	3	0	5	5
CoNS	S	S	S	S	S		S	S	S	237	77.7049	8	0	0	0
CoNS	S	S	S	S	S		S	S	S	238	78.0328	8	0	0	0
CoNS	S	S	R	S	S		R	S	S	239	78.3607	6	0	2	2
CoNS	R	S	R	R	R		R	S	S	240	78.6885	3	0	5	5
CoNS	R	S	S	S	S		S	S	S	241	79.0164	7	0	1	1
CoNS	S	S	S	S	R		S	S	S	242	79.3443	7	0	1	1
CoNS	S	S	S	S	R		S	S	S	243	79.6721	7	0	1	1
CoNS	R	S	S	S	R		S	S	S	244	80	6	0	2	2
CoNS	R	S	R	R	R		S	S	S	245	80.3279	4	0	4	4
CoNS	S		S	S	S			S	S	246	80.6557	6	0	0	0
CoNS	R		S	S	R			R	S	247	80.9836	3	0	3	3
CoNS	S		S	S	S			S	S	248	81.3115	6	0	0	0
CoNS	R		S	S	R			S	S	249	81.6393	4	0	2	2
CoNS	R		S	S	S			S	S	250	81.9672	5	0	1	1
CoNS	R		S	S	R			S	S	251	82.2951	4	0	2	2
CoNS	R		R	R	R			R	S	252	82.623	1	0	5	5
CoNS	R		S	I	R			S	S	253	82.9508	3	1	2	3
CoNS	S		R	S	R			S	S	254	83.2787	4	0	2	2
CoNS	R		R	R	R			S	S	255	83.6066	2	0	4	4
CoNS	R	S	I	R	R		S	S	S	256	83.9344	4	1	3	4
CoNS	S	S	S	S	S		S	S	S	257	84.2623	8	0	0	0
CoNS	S	S	S	I	S		S	S	S	258	84.5902	7	1	0	1
CoNS	R	S	S	S	S		R	S	S	259	84.918	6	0	2	2
CoNS	R	S	S	R	S		S	S	S	260	85.2459	6	0	2	2
CoNS	S	S	R	S	R		R	S	S	261	85.5738	5	0	3	3
CoNS	R	S	S	R	R		S	S	S	262	85.9016	5	0	3	3
CoNS	R	S	S	S	S		S	S	S	263	86.2295	7	0	1	1
CoNS	R	S	S	S	S		S	S	S	264	86.5574	7	0	1	1
CoNS	R	S	S	I	R		R	S	S	265	86.8852	4	1	3	4
CoNS	R	S	S	S	S		S	S	S	266	87.2131	7	0	1	1
CoNS	R	S	S	I	S		S	S	S	267	87.541	6	1	1	2
CoNS	R	S	S	R	R		S	I	S	268	87.8689	4	1	3	4
CoNS	S		R	S	S			S	S	269	88.1967	5	0	1	1
CoNS	R		R	S	R			S	S	270	88.5246	3	0	3	3
CoNS	R		R	R	R			R	S	271	88.8525	1	0	5	5
CoNS	R		S	S	S			S	S	272	89.1803	5	0	1	1
CoNS	R	S	S	I	S		S	S	S	273	89.5082	6	1	1	2
CoNS	S	S	S	S	S		S	S	S	274	89.8361	8	0	0	0
CoNS	R	S	R	S	S		S	S	S	275	90.1639	6	0	2	2
CoNS	S	S	S	S	S		S	S	S	276	90.4918	8	0	0	0
CoNS	R	S	S	R	R		S	S	S	277	90.8197	5	0	3	3
CoNS	S	S	S	S	S		S	S	S	278	91.1475	8	0	0	0
CoNS	R	S	R	S	S		R	S	S	279	91.4754	5	0	3	3
CoNS	S	S	S	S	S		S	S	S	280	91.8033	8	0	0	0
CoNS	R	S	S	S	S		S	S	S	281	92.1311	7	0	1	1
CoNS	S	S	R	S	R		S	I	S	282	92.459	5	1	2	3
CoNS	S	S	S	S	S		S	S	S	283	92.7869	8	0	0	0
CoNS	S		S	S	S			S	S	284	93.1148	6	0	0	0
CoNS	R		R	S	R			S	S	285	93.4426	3	0	3	3
CoNS	S		S	S	S			S	S	286	93.7705	6	0	0	0
CoNS	R	S	R	S	R		R	S	S	287	94.0984	4	0	4	4
CoNS	R		I	S	S			I	S	288	94.4262	3	2	1	3
CoNS	R		S	S	S			S	S	289	94.7541	5	0	1	1
CoNS	R	S	S	R	R		S	I	S	290	95.082	4	1	3	4
CoNS	S	S	S	S	S		S	S	S	291	95.4098	8	0	0	0
CoNS	R	S	S	R	S		S	S	S	292	95.7377	6	0	2	2
CoNS	R	S	S	I	R		R	S	S	293	96.0656	4	1	3	4
CoNS	S	S	R	S	S		S	S	S	294	96.3934	7	0	1	1
CoNS	S	S	S	S	R		S	S	S	295	96.7213	7	0	1	1
CoNS	S	S	S	S	R		S	S	S	296	97.0492	7	0	1	1
CoNS	R	S	I	R	R		S	S	S	297	97.377	4	1	3	4
CoNS	R	S	R	S	R		R	I	S	298	97.7049	3	1	4	5
CoNS	R	S	R	S	R		R	S	S	299	98.0328	4	0	4	4
CoNS	S	S	S	S	S		S	S	S	300	98.3607	8	0	0	0
CoNS	S	S	R	S	R	S	S	S	S	301	98.6885	7	0	2	2
CoNS	R	S	S	S	R	S	S	S	S	302	99.0164	7	0	2	2
CoNS	S	S	S	S	S	S	S	S	S	303	99.3443	9	0	0	0
CoNS	R	S	R	S	R	S	S	S	S	304	99.6721	6	0	3	3
CoNS	R	S	S	S	R	S	S	S	S	305	100	7	0	2	2
																61	S to all	20
																53	R to 1	17.377
																72	R to 2	23.6066
																49	R to 3	16.0656
															MDR >=3	37	R to 4	12.1311
														n	119	18	R to 5	5.90164
														%	39.0164	14	R to 6	4.59016
																1	R to 7	0.327869
																0	R to 8	0
																305		100

## Sheet: MRCoNS MDR
OrganismName	AZMsus	CHLsus	CIPsus	CLIsus	OXAsus	TETsus	TMPsus	TOBsus	VANsus	n	%	S	I	R	I+R
MRCoNS	R	S	R	R	R	S	R	S	S	1	0.680272	4	0	5	5
MRCoNS	S	S	S	S	R	S	S	S	S	2	1.36054	8	0	1	1
MRCoNS	R	S	R	R	R	S	R	S	S	3	2.04082	4	0	5	5
MRCoNS	R	S	S	S	R	S	S	S	S	4	2.72109	7	0	2	2
MRCoNS	R	S	S	S	R	S	S	S	S	5	3.40136	7	0	2	2
MRCoNS	R	S	S	S	R	S	S	S	S	6	4.08163	7	0	2	2
MRCoNS	R	S	S	R	R	S	R	S	S	7	4.7619	5	0	4	4
MRCoNS	R	S	R	S	R	R	R	S	S	8	5.44218	4	0	5	5
MRCoNS	R	S	S	I	R	S	S	S	S	9	6.12245	6	1	2	3
MRCoNS	R	S	S	R	R	R	R	S	S	10	6.80272	4	0	5	5
MRCoNS	R	S	R	S	R	S	S	R	S	11	7.48299	5	0	4	4
MRCoNS	R	S	S	R	R	S	S	S	S	12	8.16327	6	0	3	3
MRCoNS	S	S	S	S	R	S	S	S	S	13	8.84354	8	0	1	1
MRCoNS	R	R	R	S	R	R	R	S	S	14	9.52381	3	0	6	6
MRCoNS	R	S	S	S	R	S	R	S	S	15	10.2041	6	0	3	3
MRCoNS	R	S	S	R	R	S	R	I	S	16	10.8844	4	1	4	5
MRCoNS	R	S	S	S	R	S	R	S	S	17	11.5646	6	0	3	3
MRCoNS	S	S	S	R	R	S	S	S	S	18	12.2449	7	0	2	2
MRCoNS	R	S	S	S	R	S	S	S	S	19	12.9252	7	0	2	2
MRCoNS	R	S	S	R	R	S	S	S	S	20	13.6054	6	0	3	3
MRCoNS	R	S	S	S	R	S	R	S	S	21	14.2857	6	0	3	3
MRCoNS	R	S	I	R	R	S	S	S	S	22	14.966	5	1	3	4
MRCoNS	R	S	S	R	R	S	R	S	S	23	15.6463	5	0	4	4
MRCoNS	R	S	R	R	R	S	R	R	S	24	16.3265	3	0	6	6
MRCoNS	R	S	R	S	R	S	R	S	S	25	17.0068	5	0	4	4
MRCoNS	R	S	R	R	R	S	S	R	S	26	17.6871	4	0	5	5
MRCoNS	R	S	R	R	R	S	S	R	S	27	18.3673	4	0	5	5
MRCoNS	R	S	R	R	R	S	S	R	S	28	19.0476	4	0	5	5
MRCoNS	S	S	R	S	R	S	R	S	S	29	19.7279	6	0	3	3
MRCoNS	R	S	R	S	R	S	S	S	S	30	20.4082	6	0	3	3
MRCoNS	R	S	R	R	R	S	S	S	S	31	21.0884	5	0	4	4
MRCoNS	R	S	R	R	R	S	S	S	S	32	21.7687	5	0	4	4
MRCoNS	R	S	R	S	R	R	R	R	S	33	22.449	3	0	6	6
MRCoNS	R	S	S	S	R	S	S	R	S	34	23.1293	6	0	3	3
MRCoNS	R	S	S	R	R	S	S	S	S	35	23.8095	6	0	3	3
MRCoNS	R	S	S	R	R	S	S	S	S	36	24.4898	6	0	3	3
MRCoNS	R	S	S	S	R	S	S	S	S	37	25.1701	7	0	2	2
MRCoNS	R	S	S	S	R	R	R	S	S	38	25.8503	5	0	4	4
MRCoNS	S	S	R	S	R	S	S	S	S	39	26.5306	7	0	2	2
MRCoNS	S	S	R	S	R	S	S	S	S	40	27.2109	7	0	2	2
MRCoNS	R	S	R	R	R	S	R	R	S	41	27.8912	3	0	6	6
MRCoNS	R	S	R	R	R	S	R	R	S	42	28.5714	3	0	6	6
MRCoNS	R	S	R	R	R	R	S	I	S	43	29.2517	3	1	5	6
MRCoNS	R	S	S	S	R	S	S	S	S	44	29.932	7	0	2	2
MRCoNS	R	S	S	S	R	S	S	S	S	45	30.6122	7	0	2	2
MRCoNS	R	S	R	R	R	S	R	R	S	46	31.2925	3	0	6	6
MRCoNS	R	S	R	R	R	R	R	S	S	47	31.9728	3	0	6	6
MRCoNS	R	S	S	S	R	S	S	S	S	48	32.6531	7	0	2	2
MRCoNS	R	S	I	R	R	R	R	S	S	49	33.3333	3	1	5	6
MRCoNS	R	S	R	S	R	S	S	S	S	50	34.0136	6	0	3	3
MRCoNS	R	S	S	I	R	S	S	S	S	51	34.6939	6	1	2	3
MRCoNS	R	S	R	R	R	S	R	S	S	52	35.3741	4	0	5	5
MRCoNS	R	S	S	R	R	S	S	R	S	53	36.0544	5	0	4	4
MRCoNS	R	S	R	S	R	S	S	R	S	54	36.7347	5	0	4	4
MRCoNS	R	S	R	R	R	S	R	R	S	55	37.415	3	0	6	6
MRCoNS	R	S	R	S	R	R	S	R	S	56	38.0952	4	0	5	5
MRCoNS	S	S	S	S	R	S	S	S	S	57	38.7755	8	0	1	1
MRCoNS	R	S	S	R	R	S	S	S	S	58	39.4558	6	0	3	3
MRCoNS	R	S	S	R	R	S	S	S	S	59	40.1361	6	0	3	3
MRCoNS	R	S	S	S	R	S	S	S	S	60	40.8163	7	0	2	2
MRCoNS	S	S	R	S	R	S	S	S	S	61	41.4966	7	0	2	2
MRCoNS	S	S	S	S	R		S	S	S	62	42.1769	7	0	1	1
MRCoNS	R	I	R	R	R		R	R	S	63	42.8571	1	1	6	7
MRCoNS	R	S	R	R	R		R	R	S	64	43.5374	2	0	6	6
MRCoNS	R	S	R	S	R		S	I	S	65	44.2177	4	1	3	4
MRCoNS	R	S	S	S	R		R	S	S	66	44.898	5	0	3	3
MRCoNS	R	S	R	R	R		R	R	S	67	45.5782	2	0	6	6
MRCoNS	R	S	S	R	R		S	I	S	68	46.2585	4	1	3	4
MRCoNS	R	S	S	R	R		S	R	S	69	46.9388	4	0	4	4
MRCoNS	R	S	R	S	R		S	I	S	70	47.619	4	1	3	4
MRCoNS	R	S	S	R	R		R	S	S	71	48.2993	4	0	4	4
MRCoNS	R	S	S	S	R		R	S	S	72	48.9796	5	0	3	3
MRCoNS	R	S	S	R	R		S	S	S	73	49.6599	5	0	3	3
MRCoNS	R	S	I	R	R		S	S	S	74	50.3401	4	1	3	4
MRCoNS	R		S	S	R			S	S	75	51.0204	4	0	2	2
MRCoNS	R		R	S	R			S	S	76	51.7007	3	0	3	3
MRCoNS	R		R	R	R			S	S	77	52.381	2	0	4	4
MRCoNS	R		S	S	R			S	S	78	53.0612	4	0	2	2
MRCoNS	S	S	S	S	R		R	I	S	79	53.7415	5	1	2	3
MRCoNS	S		S	S	R			S	S	80	54.4218	5	0	1	1
MRCoNS	S		R	S	R			I	S	81	55.102	3	1	2	3
MRCoNS	R		S	S	R			S	S	82	55.7823	4	0	2	2
MRCoNS	R	S	R	R	R		R	I	S	83	56.4626	2	1	5	6
MRCoNS	R	S	S	S	R		R	S	S	84	57.1429	5	0	3	3
MRCoNS	R	S	S	S	R		S	S	S	85	57.8231	6	0	2	2
MRCoNS	R	S	S	R	R		S	R	S	86	58.5034	4	0	4	4
MRCoNS	R	S	R	S	R		S	S	S	87	59.1837	5	0	3	3
MRCoNS	R	S	R	R	R		R	S	S	88	59.8639	3	0	5	5
MRCoNS	S	S	S	S	R		S	S	S	89	60.5442	7	0	1	1
MRCoNS	S	S	S	S	R		S	S	S	90	61.2245	7	0	1	1
MRCoNS	S	S	S	S	R		S	I	S	91	61.9048	6	1	1	2
MRCoNS	S		R	S	R			S	S	92	62.585	4	0	2	2
MRCoNS	R	S	S	S	R		R	S	S	93	63.2653	5	0	3	3
MRCoNS	R	S	R	I	R		R	R	S	94	63.9456	2	1	5	6
MRCoNS	R	S	S	R	R		R	S	S	95	64.6259	4	0	4	4
MRCoNS	S		R	S	R			R	S	96	65.3061	3	0	3	3
MRCoNS	R	S	S	S	R		R	S	S	97	65.9864	5	0	3	3
MRCoNS	S	S	R	S	R		S	S	S	98	66.6667	6	0	2	2
MRCoNS	R	S	R	S	R		R	S	S	99	67.3469	4	0	4	4
MRCoNS	R	S	R	S	R		S	I	S	100	68.0272	4	1	3	4
MRCoNS	R	S	R	S	R		R	S	S	101	68.7075	4	0	4	4
MRCoNS	S	S	R	S	R		S	S	S	102	69.3878	6	0	2	2
MRCoNS	R	S	S	S	R		R	S	S	103	70.068	5	0	3	3
MRCoNS	R		R	R	R			S	S	104	70.7483	2	0	4	4
MRCoNS	R		R	R	R			R	S	105	71.4286	1	0	5	5
MRCoNS	R		S	S	R			S	S	106	72.1088	4	0	2	2
MRCoNS	R		R	S	R			S	S	107	72.7891	3	0	3	3
MRCoNS	R		R	S	R			S	S	108	73.4694	3	0	3	3
MRCoNS	S	S	R	S	R		R	S	S	109	74.1497	5	0	3	3
MRCoNS	R	S	R	S	R		R	R	S	110	74.8299	3	0	5	5
MRCoNS	R	S	R	R	R		S	S	S	111	75.5102	4	0	4	4
MRCoNS	R	S	R	S	R		R	S	S	112	76.1905	4	0	4	4
MRCoNS	R	S	R	R	R		R	S	S	113	76.8707	3	0	5	5
MRCoNS	R	S	R	R	R		R	S	S	114	77.551	3	0	5	5
MRCoNS	S	S	S	S	R		S	S	S	115	78.2313	7	0	1	1
MRCoNS	S	S	S	S	R		S	S	S	116	78.9116	7	0	1	1
MRCoNS	R	S	S	S	R		S	S	S	117	79.5918	6	0	2	2
MRCoNS	R	S	R	R	R		S	S	S	118	80.2721	4	0	4	4
MRCoNS	R		S	S	R			R	S	119	80.9524	3	0	3	3
MRCoNS	R		S	S	R			S	S	120	81.6327	4	0	2	2
MRCoNS	R		S	S	R			S	S	121	82.3129	4	0	2	2
MRCoNS	R		R	R	R			R	S	122	82.9932	1	0	5	5
MRCoNS	R		S	I	R			S	S	123	83.6735	3	1	2	3
MRCoNS	S		R	S	R			S	S	124	84.3537	4	0	2	2
MRCoNS	R		R	R	R			S	S	125	85.034	2	0	4	4
MRCoNS	R	S	I	R	R		S	S	S	126	85.7143	4	1	3	4
MRCoNS	S	S	R	S	R		R	S	S	127	86.3946	5	0	3	3
MRCoNS	R	S	S	R	R		S	S	S	128	87.0748	5	0	3	3
MRCoNS	R	S	S	I	R		R	S	S	129	87.7551	4	1	3	4
MRCoNS	R	S	S	R	R		S	I	S	130	88.4354	4	1	3	4
MRCoNS	R		R	S	R			S	S	131	89.1156	3	0	3	3
MRCoNS	R		R	R	R			R	S	132	89.7959	1	0	5	5
MRCoNS	R	S	S	R	R		S	S	S	133	90.4762	5	0	3	3
MRCoNS	S	S	R	S	R		S	I	S	134	91.1565	5	1	2	3
MRCoNS	R		R	S	R			S	S	135	91.8367	3	0	3	3
MRCoNS	R	S	R	S	R		R	S	S	136	92.517	4	0	4	4
MRCoNS	R	S	S	R	R		S	I	S	137	93.1973	4	1	3	4
MRCoNS	R	S	S	I	R		R	S	S	138	93.8776	4	1	3	4
MRCoNS	S	S	S	S	R		S	S	S	139	94.5578	7	0	1	1
MRCoNS	S	S	S	S	R		S	S	S	140	95.2381	7	0	1	1
MRCoNS	R	S	I	R	R		S	S	S	141	95.9184	4	1	3	4
MRCoNS	R	S	R	S	R		R	I	S	142	96.5986	3	1	4	5
MRCoNS	R	S	R	S	R		R	S	S	143	97.2789	4	0	4	4
MRCoNS	S	S	R	S	R	S	S	S	S	144	97.9592	7	0	2	2
MRCoNS	R	S	S	S	R	S	S	S	S	145	98.6395	7	0	2	2
MRCoNS	R	S	R	S	R	S	S	S	S	146	99.3197	6	0	3	3
MRCoNS	R	S	S	S	R	S	S	S	S	147	100	7	0	2	2
																0	S to all	0
																11	R to 1	7.48299
																29	R to 2	19.7279
																39	R to 3	26.5306
															MDR >=3	35	R to 4	23.8095
														n	107	18	R to 5	12.2449
														%	72.7891	14	R to 6	9.52381
																1	R to 7	0.680272
																0	R to 8	0
																147		100
